# Supplementary material for: Pathophysiological and molecular insights into allergic conjunctivitis: an expanding analysis of immunological endotypes
Source: Front Allergy. 2026 Jun 23;7:1863898. doi: 10.3389/falgy.2026.1863898 (PMC13337925; doi:10.3389/falgy.2026.1863898)
Supplement: Supplementary file 1 [file Datasheet1.xlsx]

## Sheet: Supplementary Table 1
Abbreviation	Tear Cytokine	Sample technique	Detection technique	Method	Data analysis	Levels reported	Type of AC	Publication Year	Author	Reference	Title
VEGF	Vascular Endothelial Growth Factor	Limbal conjunctival biopsy	Immunohistochemistry. (DAKO, Santa Clara, CA, USA)	Immunohistochemistry	Mean and SD	11.8 ± 20.5 cells counted in an area of 0.33 X 0.22 mm.	VKC	2006	Abu El-Asrar, AM.	https://doi.org/10.1038/sj.eye.6701811	Immunopathogenesis of conjunctival remodelling in vernal keratoconjunctivitis
		Microcapillary	Pierce SearchLight Th1/Th2 Cytokine Array kit Pierce. (Pierce, Rockford, IL, USA).	Chemoluminescence	N/A	Cualitative results	VKC	2009	Leonardi, A.	https://doi.org/10.1111/j.1398-9995.2008.01858.x	Cytokines, matrix metalloproteases, angiogenic and growth factors in tears of normal subjects and vernal keratoconjunctivitis patients
		Microcapillary	Custom-built array chips. (RayBiotech Life Inc. Peachtree Corners, GA, USA).	Blot-Fluorescence	N/A	Cualitative results	VKC	2016	Micera, A.	http://dx.doi.org/10.1155/2016/9672082	Quiescent and Active Tear Protein Profiles to Predict Vernal Keratoconjunctivitis Reactivation
		Microcapillary	ELISA. (Enzo Life Sciences Inc., Farmingdale, NY, USA).	Colorimetric immunoassay	Mean and SD	12.13 ± 5.54 pg/mL	VKC	2018	Nebbioso, M.	https://doi.org/10.1155/2018/3850172	Vascular Endothelial Growth Factor (VEGF) Serological and Lacrimal Signaling in Patients Affected by Vernal Keratoconjunctivitis (VKC)
bFGF	Basic Fibroblast Growth Factor	Limbal conjunctival biopsy	Immunohistochemistry. (DAKO, Santa Clara, CA, USA)	Immunohistochemistry	Mean and SD	16.8 ± 24.6 Cells counted in an area of 0.33 X 0.22 mm.	VKC	2006	Abu El-Asrar, AM.	https://doi.org/10.1038/sj.eye.6701811	Immunopathogenesis of conjunctival remodelling in vernal keratoconjunctivitis
PDFG	Platelet-derived Growth Factor	Limbal conjunctival biopsy	Immunohistochemistry. (DAKO, Santa Clara, CA, USA)	Immunohistochemistry	Mean and SD	14.5 ± 23.6 Cells counted in an area of 0.33 X 0.22 mm.	VKC	2006	Abu El-Asrar, AM.	https://doi.org/10.1038/sj.eye.6701811	Immunopathogenesis of conjunctival remodelling in vernal keratoconjunctivitis
	Alpha-Melanocyte Stimulating Hormone
α-MSH		Microcapillary	AMSH ELISA Kit. (Aviva Systems Biology, San Diego, CA, USA).	Colorimetric immunoassay	Mean and SD	0.9 ± 0.49 pmol/mL	PAC	2020	Nieto, J.	https://doi.org/10.3390/ijms21217861	Increased Expression of TLR4 in Circulating CD4+T Cells in Patients with Allergic Conjunctivitis and In Vitro Attenuation of Th2 Inflammatory Response by Alpha-MSH
ECP	Eosinophil Cationic Protein
		Microcapillary	Radioimmunoassay technique. (Kabi Pharmacia, Uppsala, SE, EU).	Radio immunoassay	Mean and SEM	847.3 ± 111.8 μg/L	VKC	1995	Secchi, A.	https://doi.org/10.3109/09273949509057807	The role of eosinophil cationic protein (ECP) and histamine in vernal keratoconjunctivitis
		Microcapillary	Radioimmunoassay technique. (Kabi Pharmacia, Uppsala, SE, EU).	Radio immunoassay	Mean and SD	988.3 ± 128.3 μg/L	VKC	1995	Leonardi, A.	https://doi.org/10.1111/j.1398-9995.1995.tb01209.x	Eosinophil cationic protein in tears of normal subjects and patients affected by vernal keratoconjunctivitis
		Microcapillary	ECP RIA test. (Pharmacia & Upjohn Diagnostics, Uppsala, SE, EU).	Radio immunoassay	Mean	7.5 ng/L (0h post CPT)	SAC (CPT)	1996	Montan, PG.	https://doi.org/10.1111/j.1365-2222.1996.tb00498.x	Sustained eosinophil cationic protein release into tears after a single high-dose conjunctival allergen challenge
					Mean	8.5 ng/L (24h post CPT)
					Mean	9 ng/L (72h post CPT)
		Microcapillary	ECP RIA test. (Pharmacia & Upjohn Diagnostics, Uppsala, SE, EU).	Radio immunoassay	Median and Range	470 ng/mL (19-6000 ng/mL) (VKC)	VKC / AKC / GPC/ SAC	1996	Montan, PG.	https://doi.org/10.1136/bjo.80.6.556	Eosinophil cationic protein in tears in allergic conjunctivitis
					Median and Range	215 ng/mL (36-1900 ng/mL) (AKC)
					Median and Range	70 ng/mL (4-540 ng/mL) (SAC)
					Median and Range	53 ng/mL (20-1700 ng/mL) (GPC)
		Microcapillary	CAP system. (Kabi Pharmacia, Uppsala, SE, EU).	FEIA	Mean and SD	12± 8.0 μg/mL	PAC	1999	Oh, J.	https://doi.org/10.1016/s1081-1206(10)63170-5	Expression of ICAM-1 on conjunctival epithelium and ECP in tears and serum from children with allergic conjunctivitis
		Microcapillary	Radioimmunoassay technique. (Pharmacia & Upjohn Diagnostics, Uppsala, SE, EU).	Radio immunoassay	Mean and SD	52 ± 63 μg/L (SAC)	VKC / AKC / GPC/ SAC	2000	Leonardi, A.	https://doi.org/10.1016/s0002-9394(99)00295-0	Tear and Serum Soluble Leukocyte Activation Markers in Conjunctival Allergic Diseases
					Mean and SD	618 ± 483 μg/L (VKC)
					Mean and SD	616 ± 350 μg/L (AKC)
					Mean and SD	47 ± 35 μg/L (GPC)
					Mean and SD	62 ± 37 μg/L (BKC)
		Cellulose sponges	Double Antibody RIA. (Pharmacia & Upjohn Diagnostics, Uppsala, SE, EU).	Radio immunoassay	Mean and SEM	1±1 µg/L (EPR)	SAC	2000	Oh, J.	https://doi.org/10.1067/mai.2000.110930	Tear and conjunctival changes during the allergen-induced early- and late-phase responses
					Mean and SEM	5±1 µg/L (LPR)
		Microcapillarys	UniCAP. (Pharmacia & Upjohn Diagnostics, Uppsala, SE, EU).	FEIA	Mean and SD	30.5 ± 51.5 µg/L	SAC	2003	Acar, N.	https://doi.org/10.1177/112067210301300801	Tear and Serum Eosinophil Cationic Protein Levels in Seasonal Allergic Conjunctivitis
		Schirmer strips	ELISA (brand not reported)	Colorimetric immunoassay	Mean and SD	54.90 ± 117.74 µg/L	SAC	2006	Muromoto, K.	https://pubmed.ncbi.nlm.nih.gov/16491868/	Tear eosinophil cationic protein measurement in patients with seasonal allergic conjunctivitis
		Schirmer strip	UniCAP. (Pharmacia & Upjohn Diagnostics, Uppsala, SE, EU).	FEIA	Mean and SD	1.38 ± 0.98 µg/L	SAC (CPT)	2011	Jedrzejczak-Czechowicz, M.	https://doi.org/10.2500/aap.2011.32.3402	Mast cell and eosinophil activation during early phase of grass pollen-induced ocular allergic reaction
		Polyvinyl acetate swabs (Microsponges)	Capture ELISA: Bio-Rad protein assay. (Bio-Rad, Hercules, CA, USA).	Colorimetric immunoassay	Mean and SD	143,8 ± 209,9 µg/L	SAC / PAC	2011	Martínez, R	https://doi.org/10.1016/j.oftal.2011.01.002	Allergic mediators in tear from children with seasonal and perennial allergic conjunctivitis
		Microcapillary	ECP ELISA kit. (Medical & Biological Laboratories Co., LTD., Minato-ku, TYO, JPN).	Colorimetric immunoassay	Mean and SD	2,680.22 ± 2,342.7 ng/mL	AKC	2011	Wakamatsu, T.	https://pmc.ncbi.nlm.nih.gov/articles/PMC3084241/	Eosinophil cationic protein as a marker for assessing the efficacy of tacrolimus ophthalmic solution in the treatment of atopic keratoconjunctivitis
		Microcapillary	ECP ELISA kit. (Medical & Biological Laboratories Co., LTD., Minato-ku, TYO, JPN).	Colorimetric immunoassay	Mean and SEM	1418.47 ± 496.00 ng/mL	AKC	2012	Wakamatsu, T.	https://doi.org/10.1136/bjophthalmol-2011-300143	IgE and eosinophil cationic protein (ECP) as markers of severity in the diagnosis of atopic keratoconjunctivitis
		Microcapillary	Not reported	Not reported	Mean and SD	10.4 ± 0.9 μg/L (2h post CPT)	VKC / AKC	2012	Pelikan, Z.	https://doi.org/10.1136/bjophthalmol-2012-302829	Inflammatory mediator profiles in tears accompanying keratoconjunctival responses induced by nasal allergy
		Schirmer strips	ECP ELISA kit. (Aviscera Bioscience, Inc., Santa Clara, CA, USA).	Colorimetric immunoassay	Mean and SD	1840 ± 585 ng/mL	AKC	2014	Ueta, M.	https://doi.org/10.1186/2045-7022-4-40	Downregulation of IL-8, ECP, and total IgE in the tears of patients with atopic keratoconjunctivitis treated with rebamipide eyedrops
		Schirmer strips	Chemiluminescent ELISA Immulyze. (LSI Medience Corporation, Minato-Ku, TYO, JPN).	Chemoluminescence	Mean and SD	4079 ± 8104 ng/mL (AKC/VKC)	AKC/ VKC	2016	Shoji, M.	https://doi.org/10.1080/08820538.2016.1238097	Clinical Severity and Tear Biomarkers, Eosinophil Cationic Protein and CCL23, in Chronic Allergic Conjunctival Diseases
					Median and Range	303 ng/mL(32.4 to 604 ng/mL) (group 1)	Scoring for clinical severity of AKC and VKC was performed using the 5-5-5 exacerbation grading scale for ACD
					Median and Range	484 ng/mL (2.40 to 1.87 × 10^3 ng/mL) (group 2)
					Median and Range	3.00 × 10^3 ng/mL (1.51 × 10^3 to 34.0 × 10^3 ng/mL) (group 3)
		Microcapillary	ECP IMMULITE 2000. (Siemens Healthcare Diagnostics, Tarrytown, NY, USA).	Chemoluminescence	Mean and SD	270.14 ± 150.12 μg/mL (AKC)	AKC / SAC / PAC	2017	Byung Su, L.	https://doi.org/10.3341/jkos.2014.55.9.1291	Tear Eosinophil Cationic Protein Levels in Allergic Keratoconjunctivitis
					Mean and SD	72.90 ± 97.06 μg/mL (SAC/PAC)
EDN	Eosinophil-derived Neurotoxin	Microcapillary	Radioimmunoassay technique. (Pharmacia & Upjohn Diagnostics, Uppsala, SE, EU).	Radio immunoassay	Mean and SD	835 ± 673 μg/L (VKC)	VKC / AKC / GPC/ SAC	2000	Leonardi, A.	https://doi.org/10.1016/s0002-9394(99)00295-0	Tear and Serum Soluble Leukocyte Activation Markers in Conjunctival Allergic Diseases
					Mean and SD	673 ± 414 μg/L (AKC)
					Mean and SD	25 ± 16 μg/L (GPC)
					Mean and SD	33 ± 24 μg/L (BKC)
		Polyvinyl acetate swabs (Microsponges)	Capture ELISA: Bio-Rad protein assay. (Bio-Rad, Hercules, CA, USA).	Colorimetric immunoassay	Mean and SD	322,5 ± 380,75 ng/mL	SAC / PAC	2011	Martínez, R	https://doi.org/10.1016/j.oftal.2011.01.002	Allergic mediators in tear from children with seasonal and perennial allergic conjunctivitis
LF	Lactoferrin	Schirmer strips	Anchor Chip of Ultraflex III TOF/TOF mass spectrometer (Bruker, Bremen, GE, EU).	Mass spectrometry	Mean and SD	1.96 ± 0.28 mg/mL	SAC/PAC	2010	Li, K.	https://pubmed.ncbi.nlm.nih.gov/21042565/	Quantification of tear proteins and sPLA2-IIa alteration in patients with allergic conjunctivitis
SPTAN1	Spectrin Alpha Chain, Brain Isoform 1	Schirmer strips	Anchor Chip of Ultraflex III TOF/TOF mass spectrometer (Bruker, Bremen, GE, EU).	Mass spectrometry	Mean and SD	0.20 ± 0.06 mg/mL	SAC/PAC	2010	Li, K.	https://pubmed.ncbi.nlm.nih.gov/21042565/	Quantification of tear proteins and sPLA2-IIa alteration in patients with allergic conjunctivitis
ANXA1	Anexin A1	Schirmer strips	Anchor Chip of Ultraflex III TOF/TOF mass spectrometer (Bruker, Bremen, GE, EU).	Mass spectrometry	Mean and SD	0.18 ± 0.10 mg/mL	SAC/PAC	2010	Li, K.	https://pubmed.ncbi.nlm.nih.gov/21042565/	Quantification of tear proteins and sPLA2-IIa alteration in patients with allergic conjunctivitis
HGMB 1	High Mobility Group Box 1	Pasteur pipette (100 µl of saline were dropped on the eye and gentle movement of the eyelids was done)	HMGB1 ELISA KIT II. (ShinoTest Corporation, Kanagawa, JPN, AS).	Colorimetric immunoassay	Mean and SD	0,977 ± 0,72 ng/mL	VKC	2018	Caputo, R.	https://doi.org/10.1080/09273948.2018.1467465	Increased Lacrimal Fluid Level of HMGB1 in Vernal Keratoconjunctivitis
Tryptase	Tryptase										The Level of Tryptase in Human Tears An Indicator of Activation of Conjunctival Mast Cells
		Microcapillary	ELISA (Brand not reported)	Colorimetric immunoassay	Median and Range	70 (40-820) ng/mL (SAC with symptoms)	SAC / VKC	1990	Butrus, I.	https://doi.org/10.1016/s0161-6420(90)32362-x
					Median and Range	<40 (<40-140) ng/mL (SAC without symptoms)
					Median and Range	400 (60-500) ng/mL (VKC)
					Median and Range	70 (<40-1760) ng/mL (GPC)
		Microcapillary	UniCAP 100. (Pharmacia & Upjohn Diagnostics, Uppsala, SE, EU).	FEIA	Median and Range	16.77 ng/mL (5.2 to 115 ng/mL) (Before treatment)	VKC	2001	Tabbara, K	https://doi.org/10.1001/archopht.119.3.338	Tear Tryptase in Vernal Keratoconjunctivitis
		Polyvinyl acetate swabs (Microsponges)	Bio-Rad protein assay. (Bio-Rad, Hercules, CA, USA).	Colorimetric immunoassay	Mean and SD	143,8 ± 209,9 ng/L	SAC / PAC	2011	Martínez, R	https://doi.org/10.1016/j.oftal.2011.01.002	Allergic mediators in tear from children with seasonal and perennial allergic conjunctivitis
		Cellulose sponges	RIA method. (Pharmacia & Upjohn Diagnostics, Uppsala, SE, EU).	Radio immunoassay	Mean and SD	23 ± 4 µg/L (EPR)	SAC (CPT)	2000	Bacon, A.	https://doi.org/10.1067/mai.2000.110930	Tear and conjunctival changes during the allergen-induced early- and late-phase responses
		Microcapillary	Tryptase RIACT. (Pharmacia & Upjohn Diagnostics, Uppsala, SE, EU).	Radio immunoassay	Mean and SD	0.6 ± 0.1 µg/L (SAC/PAC)	VKC/SAC/PAC (CPT)	1996	Magrini, L.	https://doi.org/10.1111/j.1398-9995.1996.tb04671.x	Tear tryptase levels and allergic conjunctivitis
					Mean and SD	14.2 ± 13 µg/L (EPR post CPT)
		Schirmer strip	UniCap. (Pharmacia & Upjohn Diagnostics, Uppsala, SE, EU).	FEIA	Mean and SD	5.89 ± 1.97 µg/L	SAC (CPT)	2011	Jedrzejczak-Czechowicz, M.	https://doi.org/10.2500/aap.2011.32.3402	Mast cell and eosinophil activation during early phase of grass pollen-induced ocular allergic reaction
LEI / SERPINB1	Leukocyte Elastase Inhibitor	Schirmer strips	Anchor Chip of Ultraflex III TOF/TOF mass spectrometer (Bruker, Bremen, GE, EU).	Mass spectrometry	Mean and SD	0.20 ± 0.09 mg/mL	SAC/PAC	2010	Li, K.	https://pubmed.ncbi.nlm.nih.gov/21042565/	Quantification of tear proteins and sPLA2-IIa alteration in patients with allergic conjunctivitis
ENO1	Alpha Enolasa	Schirmer strips	Anchor Chip of Ultraflex III TOF/TOF mass spectrometer (Bruker, Bremen, GE, EU).	Mass spectrometry	Mean and SD	0.19 ± 0.08 mg/mL	SAC/PAC	2010	Li, K.	https://pubmed.ncbi.nlm.nih.gov/21042565/	Quantification of tear proteins and sPLA2-IIa alteration in patients with allergic conjunctivitis
sPLA2-IIa	Secretory Phospholipase A2, Group IIA	Schirmer strips	Anchor Chip of Ultraflex III TOF/TOF mass spectrometer (Bruker, Bremen, GE, EU).	Mass spectrometry	N/A	Cualitative results	SAC/PAC	2010	Li, K.	https://pubmed.ncbi.nlm.nih.gov/21042565/	Quantification of tear proteins and sPLA2-IIa alteration in patients with allergic conjunctivitis
ICAM-1 / CD54	Inter-Cellular Adhesion Molecule 1	Microcapillary	ELISA. (R&D System Inc., Minneapolis, MN, USA).	Colorimetric immunoassay	Mean and SD	10.0 ± 8.7 µg/L	AC	1999	Oh, JW	10.1016/S1081-1206(10)63170-5	Expression of ICAM-1 on conjunctival epithelium and ECP in tears and serum from children with allergic conjunctivitis
FB	Factor B	Microcapillary (added to EDTA)	ELISA. (N.L. Cappel Laboratories, Inc., Cochranville, PA, USA).	Colorimetric immunoassay	Mean and SD	0.77 ± 0.26 µg/mL (AC)	VKC/GPC	1985	Ballow, M.	https://doi.org/10.1016/0091-6749(85)90729-8	Complement proteins and C3 anaphylatoxin in the tears of patients with conjunctivitis
					Mean and SD	6.9 ± 2.2 µg/mL (VKC)
					Mean and SD	2.2 ± 0.6 µg/mL (GPC active)
					Mean and SD	2.2 ± 0.8 µg/mL (GPC inactive)
C3a des-Arg	-	Microcapillary (added to EDTA)	ELISA. (N.L. Cappel Laboratories, Inc., Cochranville, PA, USA).	Colorimetric immunoassay	Mean and SD	381 ± 101 µg/mL (VKC)	VKC/GPC	1985	Ballow, M.	https://doi.org/10.1016/0091-6749(85)90729-8	Complement proteins and C3 anaphylatoxin in the tears of patients with conjunctivitis
					Mean and SD	111 ± 25.3 µg/mL (GPC active)
					Mean and SD	11 ± 8.5 µg/mL (GPC inactive)
C3	Complement component C3	Microcapillary (added to EDTA)	ELISA. (N.L. Cappel Laboratories, Inc., Cochranville, PA, USA).	Colorimetric immunoassay	Mean and SD	29.8 ± 7.9 µg/mL	VKC/GPC	1985	Ballow, M.	https://doi.org/10.1016/0091-6749(85)90729-8	Complement proteins and C3 anaphylatoxin in the tears of patients with conjunctivitis
					Mean and SD	17.3 ± 7.6 µg/mL (GPC active)
					Mean and SD	4.5 ± 1.2 µg/mL (GPC inactive)
IFN-γ	Interferon-Gamma	Microcapillary	ELISA: CytoscreenTM human IFNg, IL-2, IL-4 and IL-5 kits. (BioSource International, Camarillo, CA, USA).	Colorimetric immunoassay	Mean and SD	104 ± 60.7 pg/mL (VKC)	AKC/VKC/AC	2000	Uchio, E.	https://doi.org/10.1046/j.1365-2222.2000.00699.x	Tear levels of interferon-γ, interleukin (IL) -2, IL-4 and IL-5 in patients with vernal keratoconjunctivitis, atopic keratoconjunctivitis and allergic conjunctivitis
					Mean and SD	105 ± 56.9 pg/mL (AKC)
		Microcapillary	CBA. (PharMingen, San Diego, CA, USA).	Immunofluorescence	Mean and SD	67 ± 3 pg/mL	SAC/PAC	2001	Cook, EB.	https://doi.org/10.1016/S0022-1759(01)00407-0	Simultaneous measurement of six cytokines in a single sample of human tears using microparticle-based flow cytometry: allergics vs. non-allergics
		Microcapillary	ELISA. (Biotrak; Amersham, Amersham, UK). RT-PCR. (Stratagene, Cambridge, UK). Flow cytometry. (Becton & Dickinson, San Jose, CA, USA)	Colorimetric immunoassay / Flow cytometry	Mean and SD	265.4 ± 514.9 pg/mL (AKC)	AKC/VKC	2006	Leonardi, A.	https://doi.org/10.1007/s00417-006-0285-7	Th1- and Th2-type cytokines in chronic ocular allergy
					Mean and SD	37.8 ± 44.4 pg/mL (VKC)
		Microcapillary	Pierce SearchLight Th1/Th2 Cytokine Array. (Pierce, Rockford, IL, USA).	Chemoluminiscence	N/A	Cualitative results	VKC	2009	Leonardi, A.	https://doi.org/10.1111/j.1398-9995.2008.01858.x	Cytokines, matrix metalloproteases, angiogenic and growth factors in tears of normal subjects and vernal keratoconjunctivitis patients
		Microcapillary	Multiplex. (Affymetrix Inc., Sunnyvale, CA, USA).	Chemoluminescence	Mean and SD	429.7 ± 252 pg/mL	VKC	2013	Oray, M.	https://doi.org/10.1097/ico.0b013e31828ffdf8	Tear Cytokine Levels in Vernal Keratoconjunctivitis The Effect of Topical 0.05% Cyclosporine A Therapy
		Microcapillary (without the use of saline solution)	ELISA. (R&D System Inc., Minneapolis, MN, USA).	Colorimetric immunoassay	Mean and SD	22.6 ± 4.2 pg/mL (PAC)	PAC / SAC	2017	Yan, A.	https://doi.org/10.1016/j.aller.2017.05.005	Tear osteopontin level and its relationship with local Th1/Th2/Th17/Treg cytokines in children with allergic conjunctivitis
					Mean and SD	21.1 ± 3.8 pg/mL (SAC in pollen season)
					Mean and SD	43.7 ± 10.3 pg/mL (SAC out of pollen season)
		Microcapillary / brush cytology	Milliplex multiplex assays. (Merck-Millipore, Millipore Iberica, M, ES).	Colorimetric immunoassay	Mean and SD	44.44 ± 62.53 pg/mL (PAC)	PAC/SAC	2022	Zarzuela, JC.	https://doi.org/10.3389/fimmu.2022.911022	Conjunctival Intraepithelial Lymphocytes, Lacrimal Cytokines and Ocular Commensal Microbiota: Analysis of the Three Main Players in Allergic Conjunctivitis
					Mean and SD	15.31 ± 19.19 pg/mL (SAC)
TNF-α	Tumor Necrosis Factor Alpha	Microcapillary	CBA. (PharMingen, San Diego, CA, USA).	Immunofluorescence	Mean and SD	43 ± 8 pg/mL	SAC/PAC	2001	Cook, EB.	https://doi.org/10.1016/S0022-1759(01)00407-0	Simultaneous measurement of six cytokines in a single sample of human tears using microparticle-based flow cytometry: allergics vs. non-allergics
		Microcapillary	ELISA. (T Cell Diagnostics, Cambridge, MA, USA).	Colorimetric immunoassay	Mean and SD	30 ± 76.6 pg/mL	VKC / SAC	2003	Leonardi, A.	https://doi.org/10.1177/112067210301300702	Tumor necrosis factor-alpha (TNF-α) in seasonal allergic conjunctivitis and vernal keratoconjunctivitis
		Microcapillary	ELISA. (R&D System Inc., Minneapolis, MN, USA).	Colorimetric immunoassay	Mean and SD	6.4 ± 0.2 pg/mL	SAC / PAC	2013	Pelikan, Z.	https://doi.org/10.3109/02713683.2013.836542	Cytokine Profiles in Tears Accompanying the Secondary Conjunctival Responses Induced by Nasal Allergy
		Microcapillary	Multiplex. (Affymetrix Inc., Sunnyvale, CA, USA).	Chemoluminescence	Mean and SD	571 ± 324.9 pg/mL	VKC	2013	Oray, M.	https://doi.org/10.1097/ico.0b013e31828ffdf8	Tear Cytokine Levels in Vernal Keratoconjunctivitis The Effect of Topical 0.05% Cyclosporine A Therapy
		Micro capillary (with sterile saline solution)	Human Inflammatory Cytokine Kit. (BD Biosciences, San Jose, CA, USA).	Immunofluorescence	Median and IQR	9.34 pg/mL (7.88–16.79 pg/mL)	PAC	2019	Salazar, A.	https://doi.org/10.3390/ijms20051035	Low Expression of IL-10 in Circulating Bregs and Inverted IL-10/TNF-α Ratio in Tears of Patients with Perennial Allergic Conjunctivitis: A Preliminary Study
		Microcapillary	CBA. (BD Biosciences, San Jose, CA, USA).	Immunofluorescence	Median and IQR	9.34 pg/mL (7.88–16.79 pg/mL)	PAC	2020	Nieto, J.	https://doi.org/10.3390/ijms21217861	Increased Expression of TLR4 in Circulating CD4+T Cells in Patients with Allergic Conjunctivitis and In Vitro Attenuation of Th2 Inflammatory Response by Alpha-MSH
		Microcapillary	Milliplex multiplex assays. Custom HCYTOMAG-60K. (Merck-Millipore, Millipore Iberica, M, ES).	Chemoluminescence	Mean and SD	15.31 ± 19.19 pg/mL (SAC)	PAC / SAC	2022	Zarzuela, JC.	https://doi.org/10.3389/fimmu.2022.911022	Conjunctival Intraepithelial Lymphocytes, Lacrimal Cytokines and Ocular Commensal Microbiota: Analysis of the Three Main Players in Allergic Conjunctivitis
					Mean and SD	44.44 ± 62.53 pg/mL (PAC)
TGF-β	Transforming Growth Factor Beta	Microcapillary	ELISA. (Genzyme, Cambridge, MA, USA.).	Colorimetric immunoassay	Mean and SD	177.1 ± 142.2 pg/mL^-1	VKC	1998	Leonardi, A.	https://doi.org/10.1006/exer.1998.0499	Procollagens and Inflammatory Cytokine Concentrations in Tarsal and Limbal Vernal Keratoconjunctivitis
		Limbal conjunctival biopsy	Immunohistochemistry. (DAKO, Santa Clara, CA, USA)	Immunohistochemistry	Mean and SD	22.8 ± 32.6 cells counted in an area of 0.33 X 0.22 mm.	VKC	2006	Abu El-Asrar, AM.	https://doi.org/10.1038/sj.eye.6701811	Immunopathogenesis of conjunctival remodelling in vernal keratoconjunctivitis
		Microcapillary (without the use of saline solution)	ELISA. (R&D System Inc., Minneapolis, MN, USA).	Colorimetric immunoassay	Mean and SD	313 ± 23.2 pg/mL (PAC)	PAC / SAC	2017	Yan, A.	https://doi.org/10.1016/j.aller.2017.05.005	Tear osteopontin level and its relationship with local Th1/Th2/Th17/Treg cytokines in children with allergic conjunctivitis
					Mean and SD	329 ± 24.5 pg/mL (SAC in pollen season)
					Mean and SD	591 ± 22.6 pg/mL (SAC out of pollen season)
		Microcapillary	Milliplex multiplex assays. Custom HCYTOMAG-60K. (Merck-Millipore, Millipore Iberica, M, ES).	Chemoluminiscence	Mean and SD	TGF-β1= 8.57 ± 1.26 pg/mL (SAC) TGF-β2= 6430.5 ± 2995.12 pg/mL (SAC) TGF-β3= 9.92 ± 5.65 pg/mL (SAC)	PAC / SAC	2022	Zarzuela, JC.	https://doi.org/10.3389/fimmu.2022.911022	Conjunctival Intraepithelial Lymphocytes, Lacrimal Cytokines and Ocular Commensal Microbiota: Analysis of the Three Main Players in Allergic Conjunctivitis
					Mean and SD	TGF-β1= 8.54 ± 0.72 pg/mL (PAC) TGF-β2= 5548.88 ± 3480.88 pg/mL (PAC) TGF-β3= 8.83 ± 1.37 pg/mL (PAC)
IL-1β	Interleukine 1β	Microcapillary	ELISA. (T Cell Diagnostics, Inc., Cambridge, MA, USA).	Colorimetric immunoassay	Mean and SD	27 ± 51 pg/mL^-1	VKC	1998	Leonardi, A.	https://doi.org/10.1006/exer.1998.0499	Procollagens and Inflammatory Cytokine Concentrations in Tarsal and Limbal Vernal Keratoconjunctivitis
		Microcapillary (with sterile saline solution)	CBA. (Human Inflammatory Cytokine Kit, BD Biosciences, San Jose, CA, USA).	Immunofluorescence	Median and IQR	32.46 pg/mL (19.85–47.63 pg/mL)	PAC	2019	Salazar, A.	https://doi.org/10.3390/ijms20051035	Low Expression of IL-10 in Circulating Bregs and Inverted IL-10/TNF-α Ratio in Tears of Patients with Perennial Allergic Conjunctivitis: A Preliminary Study
		Microcapillary	Milliplex multiplex assays. Custom HCYTOMAG-60K. (Merck-Millipore, Millipore Iberica, M, ES).	Chemoluminiscence	Mean and SD	1.61 ± 2.71 pg/mL (SAC)	PAC / SAC	2022	Zarzuela, JC.	https://doi.org/10.3389/fimmu.2022.911022	Conjunctival Intraepithelial Lymphocytes, Lacrimal Cytokines and Ocular Commensal Microbiota: Analysis of the Three Main Players in Allergic Conjunctivitis
					Mean and SD	11.05 ± 25.42 pg/mL (PAC)
IL-2	Interleukin-2	Microcapillary	CytoscreenTM human IFN-γ, IL-2, IL-4 and IL-5. (BioSource International, Camarillo, CA, USA).	Colorimetric immunoassay	Mean and SD	114 ± 179 pg/mL (VKC)	AKC/VKC	2000	Uchio, E.	https://doi.org/10.1046/j.1365-2222.2000.00699.x	Tear levels of interferon-γ, interleukin (IL) -2, IL-4 and IL-5 in patients with vernal keratoconjunctivitis, atopic keratoconjunctivitis and allergic conjunctivitis
					Mean and SD	101 ± 227 pg/mL (AKC)
					Mean and SD	75.7 ± 122 pg/mL (AC)
		Microcapillary	CBA. (PharMingen, San Diego, CA, USA).	Immunofluorescence	Mean percent recoveries	64 ± 6 pg/mL	SAC/PAC	2001	Zarzuela, JC.	https://doi.org/10.1016/S0022-1759(01)00407-0	Simultaneous measurement of six cytokines in a single sample of human tears using microparticle-based flow cytometry: allergics vs. non-allergics
		Microcapillary	Pierce SearchLight Th1/Th2 Cytokine Array. (Pierce, Rockford, IL, USA).	Chemoluminiscence	N/A	Cualitative results	VKC	2009	Leonardi, A.	https://doi.org/10.1111/j.1398-9995.2008.01858.x	Cytokines, matrix metalloproteases, angiogenic and growth factors in tears of normal subjects and vernal keratoconjunctivitis patients
		Microcapillary	Multiplex. (Affymetrix Inc., Sunnyvale, CA, USA).	Chemoluminescence	Mean and SD	92.5 ± 66.6 pg/mL	VKC	2013	Oray, M.	https://doi.org/10.1097/ico.0b013e31828ffdf8	Tear Cytokine Levels in Vernal Keratoconjunctivitis. The Effect of Topical 0.05% Cyclosporine A Therapy
		Microcapillary	Milliplex multiplex assays. Custom HCYTOMAG-60K. (Merck-Millipore, Millipore Iberica, M, ES).	Chemoluminiscence	Mean and SD	9.22 ± 9.32 pg/mL (SAC)	PAC / SAC	2022	Zarzuela, JC.	https://doi.org/10.3389/fimmu.2022.911022	Conjunctival Intraepithelial Lymphocytes, Lacrimal Cytokines and Ocular Commensal Microbiota: Analysis of the Three Main Players in Allergic Conjunctivitis
					Mean and SD	23.67 ± 41.79 pg/mL (PAC)
sIL-2R	Soluble Interleukin-2 Receptor	Microcapillary	Multiplex. (Affymetrix Inc., Sunnyvale, CA, USA).	Chemoluminescence	Mean and SD	148.2 ± 96.4 pg/mL(values of soluble receptor)	VKC	2013	Oray, M.	https://doi.org/10.1097/ico.0b013e31828ffdf8	Tear Cytokine Levels in Vernal Keratoconjunctivitis. The Effect of Topical 0.05% Cyclosporine A Therapy
IL-3	Interleukin-3	Microcapillary	Multiplex. (Affymetrix Inc., Sunnyvale, CA, USA).	Chemoluminescence	Mean and SD	359.7 ± 362.7 pg/mL	VKC	2013	Oray, M.	https://doi.org/10.1097/ico.0b013e31828ffdf8	Tear Cytokine Levels in Vernal Keratoconjunctivitis. The Effect of Topical 0.05% Cyclosporine A Therapy
		Microcapillary	ELISA. (R&D System, Minneapolis, MN, USA).	Colorimetric immunoassay	Mean and SD	< 31.2 pg/mL (SICR / SLCR / SDYCR)	SAC / PAC	2013	Pelikan, Z.	https://doi.org/10.3109/02713683.2013.836542	Cytokine Profiles in Tears Accompanying the Secondary Conjunctival Responses Induced by Nasal Allergy
IL-4	Interleukin-4	Microcapillary	ELISA. (SRL Inc., Minato-ku, TYO, JPN)	Colorimetric immunoassay	Mean and SD	3.51 ± 2.53 pg/mL (SAC)	SAC / VKC/ GPC	1995	Fujishima, H.	https://doi.org/10.1111/j.1365-2249.1995.tb03796.x	Measurement of IL-4 in tears of patients with seasonal allergic conjunctivitis and vernal keratoconjunctivitis
					Mean and SD	23.95 ± 22.52 pg/mL (VKC)
					Mean and SD	18.00 ± 18.96 pg/mL (GPC)
		Microcapillary	CytoscreenTM human IFN-γ, IL-2, IL-4 and IL-5. (BioSource International, Camarillo, CA, USA).	Colorimetric immunoassay	Mean and SD	220 ± 580 fg/mL (VKC)	AKC/VKC	2000	Uchio, E.	https://doi.org/10.1046/j.1365-2222.2000.00699.x	Tear levels of interferon-γ, interleukin (IL) -2, IL-4 and IL-5 in patients with vernal keratoconjunctivitis, atopic keratoconjunctivitis and allergic conjunctivitis
					Mean and SD	1914 ± 2820 fg/mL (AKC)
		Microcapillary	CBA. (PharMingen, San Diego, CA, USA).	immunofluorescence	Mean percent recoveries	66 ± 4 pg/mL	SAC/PAC	2001	Cook, EB.	https://doi.org/10.1016/S0022-1759(01)00407-0	Simultaneous measurement of six cytokines in a single sample of human tears using microparticle-based flow cytometry: allergics vs. non-allergics
		Microcapillary	Radioimmunoassay (Medgenix Diagnostics, Fleurs, BE, EU).	Radio immunoassay	Mean and SD	26.1 ± 23.8 pg/mL	VKC	2002	Fujishima, H.	https://doi.org/10.1016/S0021-5155(02)00481-1	Immunological Characteristics of Patients with Vernal Keratoconjunctivitis
		Microcapillary	ELISA. (SRL Inc., Minato-ku, TYO, JPN)	Colorimetric immunoassay	N/A	Cualitative results	VKC/GPC	2004	Fujishima, H.	https://doi.org/10.1097/00003226-200203001-00009	Respiratory Syncytial Virus May Be a Pathogen in Allergic Conjunctivitis
		Microcapillary	ELISA (Biotrak; Amersham, Amersham, UK) , RT-PCR (Stratagene, Cambridge, UK), Flow cytometry (Becton & Dickinson, San Jose, CA, USA)	Colorimetric immunoassay / flow cytometry	Mean and SD	29.3±27.6 pg/mL (AKC)	AKC/VKC	2006	Leonardi, A.	https://doi.org/10.1007/s00417-006-0285-7	Th1- and Th2-type cytokines in chronic ocular allergy
					Mean and SD	18.6±33.7 pg/mL (VKC)
		Microcapillary	Pierce SearchLight Th1/Th2 Cytokine Array kit Pierce. (Pierce, Rockford, IL, USA). Employing a biotinstreptavidin amplification step with detection coupled to an ultra-sensitive chemiluminescent substrate	Chemoluminiscence	N/A	Cualitative results	VKC	2009	Leonardi, A.	https://doi.org/10.1111/j.1398-9995.2008.01858.x	Cytokines, matrix metalloproteases, angiogenic and growth factors in tears of normal subjects and vernal keratoconjunctivitis patients
		Microcapillary	Multiplex. (Affymetrix Inc., Sunnyvale, CA, USA).	Chemoluminescence	Mean and SD	416 ± 255.9 pg/mL	VKC	2013	Oray, M.	https://doi.org/10.1097/ico.0b013e31828ffdf8	Tear Cytokine Levels in Vernal Keratoconjunctivitis. The Effect of Topical 0.05% Cyclosporine A Therapy
		Microcapillary	ELISA. (Bender MedSystems, Wien, AT, EU).	Colorimetric immunoassay	Mean and SD	1.0 ± 0.3 pg/mL (SICR)	SAC / PAC	2013	Pelikan, Z.	https://doi.org/10.3109/02713683.2013.836542	Cytokine Profiles in Tears Accompanying the Secondary Conjunctival Responses Induced by Nasal Allergy
					Mean and SD	0.8 ± 0.1 pg/mL (SLCR)
					Mean and SD	< 0.6 pg/mL (SDYCR)
		Microcapillary	Microsphere-Based Immunoassay. (Luminex Corporation, Austin, TX, USA).	Chemoluminiscence	Mean and SD	14.06 ± 3.50 pg/mL (VKC)	VKC / SAC / PAC	2016	Zheng, X.	https://doi.org/10.1155/2016/5072781	Expression of TSLP and Downstream Molecules IL-4, IL-5, and IL-13 on the Eye Surface of Patients with Various Types of Allergic Conjunctivitis
					Mean and SD	7.71 ± 0.65 pg/mL (SAC)
					Mean and SD	3.30 ± 1.50 pg/mL (PAC)
		Microcapillary (without the use of saline solution)	ELISA. (R&D System, Minneapolis, MN, USA).	Colorimetric immunoassay	Mean and SD	7.15 ± 1.22 pg/mL (PAC)	PAC / SAC	2017	Yan, A.	https://doi.org/10.1016/j.aller.2017.05.005	Tear osteopontin level and its relationship with local Th1/Th2/Th17/Treg cytokines in children with allergic conjunctivitis
					Mean and SD	8.03 ± 1.46 pg/mL (SAC pollen season)
					Mean and SD	2.58 ± 0.42 pg/mL (out of pollen season)
		Microcapillary	CBA. (BD Biosciences, San Jose, CA, USA).	Immunofluorescence	N/A	Cualitative results	PAC	2020	Nieto, J.	https://doi.org/10.3390/ijms21217861	Increased Expression of TLR4 in Circulating CD4+T Cells in Patients with Allergic Conjunctivitis and In Vitro Attenuation of Th2 Inflammatory Response by Alpha-MSH
		Microcapillary	Multiplex magnetic bead assay (Merck-Millipore, Millipore Iberica, M, ES).	Chemoluminiscence	Mean	579 pg/mL	PAC/AKC	2022	Anesi, SD.	https://doi.org/10.1016/j.jaci.2022.03.021	Lirentelimab for severe and chronic forms of allergic conjunctivitis
		Microcapillary	Milliplex multiplex assays. Custom HCYTOMAG-60K. (Merck-Millipore, Millipore Iberica, M, ES).	Chemoluminiscence	Mean and SD	250.77 ± 349.60 pg/mL (SAC)	PAC / SAC	2022	Zarzuela, JC.	https://doi.org/10.3389/fimmu.2022.911022	Conjunctival Intraepithelial Lymphocytes, Lacrimal Cytokines and Ocular Commensal Microbiota: Analysis of the Three Main Players in Allergic Conjunctivitis
					Mean and SD	640.06 ± 994.80 pg/mL (PAC)
IL-5	Interleukin-5	Microcapillary	CytoscreenTM human IFN-γ, IL-2, IL-4 and IL-5. (BioSource International, Camarillo, CA, USA).	Colorimetric immunoassay	Mean and SD	276 ± 287 pg/mL (VKC)	AKC/VKC	2000	Uchio, E.	https://doi.org/10.1046/j.1365-2222.2000.00699.x	Tear levels of interferon-γ, interleukin (IL) -2, IL-4 and IL-5 in patients with vernal keratoconjunctivitis, atopic keratoconjunctivitis and allergic conjunctivitis
					Mean and SD	175 ± 144 pg/mL (AKC)
		Microcapillary	CBA. (PharMingen, San Diego, CA, USA).	Immunofluorescence	Mean percent recoveries	86 ± 5 pg/mL	SAC/PAC	2001	Cook, EB.	https://doi.org/10.1016/S0022-1759(01)00407-0	Simultaneous measurement of six cytokines in a single sample of human tears using microparticle-based flow cytometry: allergics vs. non-allergics
		Microcapillary	Pierce SearchLight Th1/Th2 Cytokine Array kit Pierce. (Pierce, Rockford, IL, USA). Employing a biotinstreptavidin amplification step with detection coupled to an ultra-sensitive chemiluminescent substrate	Chemoluminiscence	N/A	Cualitative results	VKC	2009	Leonardi, A.	https://doi.org/10.1111/j.1398-9995.2008.01858.x	Cytokines, matrix metalloproteases, angiogenic and growth factors in tears of normal subjects and vernal keratoconjunctivitis patients
		Microcapillary	Multiplex. (Affymetrix Inc., Sunnyvale, CA, USA).	Chemoluminescence	Mean and SD	2092.3 ± 1390.1 pg/mL	VKC	2013	Oray, M.	https://doi.org/10.1097/ico.0b013e31828ffdf8	Tear Cytokine Levels in Vernal Keratoconjunctivitis. The Effect of Topical 0.05% Cyclosporine A Therapy
		Microcapillary	ELISA. (R&D System, Minneapolis, MN, USA).	Colorimetric immunoassay	Mean and SD	< 3 pg/mL (SICR)	SAC / PAC	2013	Pelikan, Z.	https://doi.org/10.3109/02713683.2013.836542	Cytokine Profiles in Tears Accompanying the Secondary Conjunctival Responses Induced by Nasal Allergy
					Mean and SD	3.2 ± 0.2 pg/mL (SLCR)
					Mean and SD	< 3 pg/mL (SDCR)
		Microcapillary	Microsphere-Based Immunoassay. (Luminex Corporation, Austin, TX, USA).	Chemoluminiscence	Mean and SD	10.88 ± 1.82 pg/mL (VKC)	VKC / SAC / PAC	2016	Zheng, X.	https://doi.org/10.1155/2016/5072781	Expression of TSLP and Downstream Molecules IL-4, IL-5, and IL-13 on the Eye Surface of Patients with Various Types of Allergic Conjunctivitis
					Mean and SD	5.10 ± 1.33 pg/mL (SAC)
					Mean and SD	2.43 ± 1.28 pg/mL (PAC)
		Microcapillary (without the use of saline solution)	ELISA. (R&D System, Minneapolis, MN, USA).	Colorimetric immunoassay	Mean and SD	53.1 ± 14.8 pg/mL (PAC)	PAC / SAC	2017	Yan, A.	https://doi.org/10.1016/j.aller.2017.05.005	Tear osteopontin level and its relationship with local Th1/Th2/Th17/Treg cytokines in children with allergic conjunctivitis
					Mean and SD	51.2 ± 11.9 pg/mL (SAC pollen season)
					Mean and SD	9.56 ± 1.28 pg/mL (out of pollen season)
		Microcapillary	Milliplex multiplex assays. Custom HCYTOMAG-60K. (Merck-Millipore, Millipore Iberica, M, ES).	Chemoluminiscence	Mean and SD	12.39 ± 11.05 pg/mL (SAC)	PAC / SAC	2022	Zarzuela, JC.	https://doi.org/10.3389/fimmu.2022.911022	Conjunctival Intraepithelial Lymphocytes, Lacrimal Cytokines and Ocular Commensal Microbiota: Analysis of the Three Main Players in Allergic Conjunctivitis
					Mean and SD	26.87 ± 31.27 pg/mL (PAC)
IL-6	Interleukin-6	Microcapillary	ELISA. (T Cell Diagnostics, Inc., Cambridge, MA, USA)	Colorimetric immunoassay	Mean and SD	28 ± 43 pg/mL^-1 (VKC)	VKC	1998	Leonardi, A.	https://doi.org/10.1006/exer.1998.0499	Procollagens and Inflammatory Cytokine Concentrations in Tarsal and Limbal Vernal Keratoconjunctivitis
		Microcapillary	ELISA. (Biotrak; Amersham, Amersham, UK). RT-PCR. (Stratagene, Cambridge, UK). Flow cytometry. (Becton & Dickinson, San Jose, CA, USA)	Colorimetric immunoassay / flow cytometry	N/A	Cualitative results	AKC/VKC	2006	Leonardi, A.	https://doi.org/10.1007/s00417-006-0285-7	Th1- and Th2-type cytokines in chronic ocular allergy
		Microcapillary	Multiplex. (Affymetrix Inc., Sunnyvale, CA, USA).	Chemoluminescence	Mean and SD	236.2 ± 307.4 pg/mL	VKC	2013	Oray, M.	https://doi.org/10.1097/ico.0b013e31828ffdf8	Tear Cytokine Levels in Vernal Keratoconjunctivitis. The Effect of Topical 0.05% Cyclosporine A Therapy
		Micro capillary (with sterile saline solution)	CBA. (Human Inflammatory Cytokine Kit), (BD Biosciences, San Jose, CA, USA).	Immunofluorescence	Median and IQR	25.46 pg/mL (14.61–40.41 pg/mL)	PAC	2019	Salazar, A.	https://doi.org/10.3390/ijms20051035	Low Expression of IL-10 in Circulating Bregs and Inverted IL-10/TNF-α Ratio in Tears of Patients with Perennial Allergic Conjunctivitis: A Preliminary Study
		Microcapillary	CBA. (BD Biosciences, San Jose, CA, USA).	Immunofluorescence	N/A	Cualitative results	PAC	2020	Nieto, J.	https://doi.org/10.3390/ijms21217861	Increased Expression of TLR4 in Circulating CD4+T Cells in Patients with Allergic Conjunctivitis and In Vitro Attenuation of Th2 Inflammatory Response by Alpha-MSH
		Microcapillary	Milliplex multiplex assays. Custom HCYTOMAG-60K. (Merck-Millipore, Millipore Iberica, M, ES).	Chemoluminiscence	Mean and SD	11.68 ± 15.68 pg/mL (SAC)	PAC / SAC	2022	Zarzuela, JC.	https://doi.org/10.3389/fimmu.2022.911022	Conjunctival Intraepithelial Lymphocytes, Lacrimal Cytokines and Ocular Commensal Microbiota: Analysis of the Three Main Players in Allergic Conjunctivitis
					Mean and SD	29.75 ± 38.28 pg/mL (PAC)
sIL-6R	Soluble Interleukin-6 Receptor	Schirmer strip	Human IL-6sR immunoassay. (R&D System, Minneapolis, MN, USA).	Colorimetric immunoassay	Mean and SD	5.1 ± 4.7 ng/mL (VKC)	VKC/AKC/GPC	2007	Shoji, J.	https://doi.org/10.1007/s10384-007-0461-2	Concentration of Soluble Interleukin-6 Receptors in Tears of Allergic Conjunctival Disease Patients
					Mean and SD	1.2 ± 1.7 ng/mL (AKC)
					Mean and SD	2.6 ± 2.8 ng/mL (GPC)
IL-9	Interleukin-9	Microcapillary	Multiplex. (Affymetrix Inc., Sunnyvale, CA, USA).	Chemoluminescence	Mean and SD	102.8 ± 8 pg/mL	VKC	2013	Oray, M.	https://doi.org/10.1097/ico.0b013e31828ffdf8	Tear Cytokine Levels in Vernal Keratoconjunctivitis. The Effect of Topical 0.05% Cyclosporine A Therapy
		Microcapillary	Milliplex multiplex assays. Custom HCYTOMAG-60K. (Merck-Millipore, Millipore Iberica, M, ES).	Chemoluminiscence	Mean and SD	2.64 ± 2.24 pg/mL (SAC)	PAC / SAC	2022	Zarzuela, JC.	https://doi.org/10.3389/fimmu.2022.911022	Conjunctival Intraepithelial Lymphocytes, Lacrimal Cytokines and Ocular Commensal Microbiota: Analysis of the Three Main Players in Allergic Conjunctivitis
					Mean and SD	4.10 ± 5.12 pg/mL (PAC)
IL-10	Interleukin-10	Microcapillary	CBA. (PharMingen, San Diego, CA).	Immunofluorescence	Mean percent recoveries	63.5 ± 7.5 pg/mL	SAC/PAC	2001	Cook, EB.	https://doi.org/10.1016/S0022-1759(01)00407-0	Simultaneous measurement of six cytokines in a single sample of human tears using microparticle-based flow cytometry: allergics vs. non-allergics
		Microcapillary	Pierce SearchLight Th1/Th2 Cytokine Array kit Pierce. (Pierce, Rockford, IL, USA). Employing a biotinstreptavidin amplification step with detection coupled to an ultra-sensitive chemiluminescent substrate	Chemoluminiscence	N/A	Cualitative results	VKC	2009	Leonardi, A.	https://doi.org/10.1111/j.1398-9995.2008.01858.x	Cytokines, matrix metalloproteases, angiogenic and growth factors in tears of normal subjects and vernal keratoconjunctivitis patients
		Microcapillary	ELISA. (R&D System, Minneapolis, MN, USA).	Colorimetric immunoassay	Mean and SD	3.3 ± 0.2 pg/mL (SICR)	SAC / PAC	2013	Pelikan, Z.	https://doi.org/10.3109/02713683.2013.836542	Cytokine Profiles in Tears Accompanying the Secondary Conjunctival Responses Induced by Nasal Allergy
					Mean and SD	3.1 ± 0.1 pg/mL (SLCR)
					Mean and SD	3.2 ± 0.1 pg/mL (SDCR)
		Microcapillary (without the use of saline solution)	ELISA. (R&D System, Minneapolis, MN, USA).	Colorimetric immunoassay	Mean and SD	26.4 ± 7.5 pg/mL (PAC)	PAC / SAC	2017	Yan, A.	https://doi.org/10.1016/j.aller.2017.05.005	Tear osteopontin level and its relationship with local Th1/Th2/Th17/Treg cytokines in children with allergic conjunctivitis
					Mean and SD	23.1 ± 6.6 pg/mL (SAC pollen season)
					Mean and SD	57.2 ± 11.3 pg/mL (out of pollen season)
		Microcapillary (with sterile saline solution)	CBA: Human Inflammatory Cytokine Kit. (BD Biosciences, San Jose, CA, USA).	Immunofluorescence	Median and IQR	8.5 pg/mL (4.6–13.9 pg/mL)	PAC	2019	Salazar, A.	https://doi.org/10.3390/ijms20051035	Low Expression of IL-10 in Circulating Bregs and Inverted IL-10/TNF-α Ratio in Tears of Patients with Perennial Allergic Conjunctivitis: A Preliminary Study
		Microcapillary	Multiplex magnetic bead assay. (Merck-Millipore, Millipore Iberica, M, ES).	Chemoluminiscence	Mean	59 pg/mL	PAC/AKC	2022	Anesi, SD.	https://doi.org/10.1016/j.jaci.2022.03.021	Lirentelimab for severe and chronic forms of allergic conjunctivitis
		Microcapillary	Milliplex multiplex assays. Custom HCYTOMAG-60K. (Merck-Millipore, Millipore Iberica, M, ES).	Chemoluminiscence	Mean and SD	10.52 ± 14.98 pg/mL (SAC)	PAC / SAC	2022	Zarzuela, JC.	https://doi.org/10.3389/fimmu.2022.911022	Conjunctival Intraepithelial Lymphocytes, Lacrimal Cytokines and Ocular Commensal Microbiota: Analysis of the Three Main Players in Allergic Conjunctivitis
					Mean and SD	33.02 ± 50.69 pg/mL (PAC)
IL-12	Interleukin-12	Microcapillary	Pierce SearchLight Th1/Th2 Cytokine Array kit Pierce. (Pierce, Rockford, IL, USA). Employing a biotinstreptavidin amplification step with detection coupled to an ultra-sensitive chemiluminescent substrate	Chemoluminiscence	N/A	Cualitative results	VKC	2009	Leonardi, A.	https://doi.org/10.1111/j.1398-9995.2008.01858.x	Cytokines, matrix metalloproteases, angiogenic and growth factors in tears of normal subjects and vernal keratoconjunctivitis patients
		Microcapillary	ELISA. (Bender MedSystems, Wien, AT, EU).	Colorimetric immunoassay	Mean and SD	< 3.9 pg/mL / <2.1 pg/mL (SICR / SLCR / SDYCR)	SAC / PAC	2013	Pelikan, Z.	https://doi.org/10.3109/02713683.2013.836542	Cytokine Profiles in Tears Accompanying the Secondary Conjunctival Responses Induced by Nasal Allergy
IL-12 p40	p40 subunit of Interleukin-12	Microcapillary	Milliplex multiplex assays. Custom HCYTOMAG-60K. (Merck-Millipore, Millipore Iberica, M, ES).	Chemoluminiscence	Mean and SD	4.17 ± 10.32 pg/mL (SAC)	PAC / SAC	2022	Zarzuela, JC.	https://doi.org/10.3389/fimmu.2022.911022	Conjunctival Intraepithelial Lymphocytes, Lacrimal Cytokines and Ocular Commensal Microbiota: Analysis of the Three Main Players in Allergic Conjunctivitis
		Microcapillary	Milliplex multiplex assays. Custom HCYTOMAG-60K. (Merck-Millipore, Millipore Iberica, M, ES).	Chemoluminiscence	Mean and SD	19.79 ± 42.61 pg/mL (PAC)	PAC / SAC	2022	Zarzuela, JC.	https://doi.org/10.3389/fimmu.2022.911022	Conjunctival Intraepithelial Lymphocytes, Lacrimal Cytokines and Ocular Commensal Microbiota: Analysis of the Three Main Players in Allergic Conjunctivitis
IL-12 p70	p70 subunit of Interleukin-12	Microcapillary	Milliplex multiplex assays. Custom HCYTOMAG-60K. (Merck-Millipore, Millipore Iberica, M, ES).	Chemoluminiscence	Mean and SD	25.91 ± 38.73 pg/mL (SAC)	PAC / SAC	2022	Zarzuela, JC.	https://doi.org/10.3389/fimmu.2022.911022	Conjunctival Intraepithelial Lymphocytes, Lacrimal Cytokines and Ocular Commensal Microbiota: Analysis of the Three Main Players in Allergic Conjunctivitis
		Microcapillary	Milliplex multiplex assays. Custom HCYTOMAG-60K. (Merck-Millipore, Millipore Iberica, M, ES).	Chemoluminiscence	Mean and SD	71.53 ± 109.77 pg/mL (PAC)	PAC / SAC	2022	Zarzuela, JC.	https://doi.org/10.3389/fimmu.2022.911022	Conjunctival Intraepithelial Lymphocytes, Lacrimal Cytokines and Ocular Commensal Microbiota: Analysis of the Three Main Players in Allergic Conjunctivitis
		Micro capillary (with sterile saline solution)	Human Inflammatory Cytokine Kit. (BD Biosciences, San Jose, CA, USA)	Immunofluorescence	Median and IQR	27.17 pg/mL (7.9–39.53 pg/mL)	PAC	2019	Salazar, A.	https://doi.org/10.3390/ijms20051035	Low Expression of IL-10 in Circulating Bregs and Inverted IL-10/TNF-α Ratio in Tears of Patients with Perennial Allergic Conjunctivitis: A Preliminary Study
IL-13	Interleukin-13	Microcapillary	ELISA. (Biotrak; Amersham, Amersham, UK). RT-PCR. (Stratagene, Cambridge, UK). Flow cytometry. (Becton & Dickinson, San Jose, CA, USA)	Colorimetric immunoassay / flow cytometry	Mean and SD	170.0±298 pg/mL (AKC)	AKC/VKC	2006	Leonardi, A.	https://doi.org/10.1007/s00417-006-0285-7	Th1- and Th2-type cytokines in chronic ocular allergy
					Mean and SD	35.4±71.4 pg/mL (VKC)
		Microcapillary	Pierce SearchLight Th1/Th2 Cytokine Array kit Pierce. (Pierce, Rockford, IL, USA). Employing a biotinstreptavidin amplification step with detection coupled to an ultra-sensitive chemiluminescent substrate	chemoluminiscence	N/A	Cualitative results	VKC	2009	Leonardi, A.	https://doi.org/10.1111/j.1398-9995.2008.01858.x	Cytokines, matrix metalloproteases, angiogenic and growth factors in tears of normal subjects and vernal keratoconjunctivitis patients
		Microcapillary	Multiplex (Affymetrix Inc., Sunnyvale, CA, USA).	Chemoluminescence	Mean and SD	71.36 ± 133.1 pg/mL	VKC	2013	Oray, M.	https://doi.org/10.1097/ico.0b013e31828ffdf8	Tear Cytokine Levels in Vernal Keratoconjunctivitis. The Effect of Topical 0.05% Cyclosporine A Therapy
		Microcapillary	Multiplex assay kits for human IL-13. Millipore Milliplex MAP multiplex panels. (Merck Millipore, Darmstadt, DE, EU).	Chemoluminiscence	Median	197.1 pg/mL (AKC)	AKC/VKC/SAC	2015	Fujishima, H.	https://doi.org/10.1016/j.jaci.2015.11.039	The usefulness of measuring tear periostin for the diagnosis and management of ocular allergic diseases
					Median	60.0 pg/mL (VKC)
					Median	80.9 pg/mL (SAC)
		Microcapillary	Microsphere-based immunoassay. (Luminex Corporation, Austin, TX, USA).	Chemoluminiscence	Mean and SD	34.28 ± 8.42 pg/mL (VKC)	VKC / SAC / PAC	2016	Zheng, X.	https://doi.org/10.1155/2016/5072781	Expression of TSLP and Downstream Molecules IL-4, IL-5, and IL-13 on the Eye Surface of Patients with Various Types of Allergic Conjunctivitis
					Mean and SD	23.77 ± 6.29 pg/mL (SAC)
					Mean and SD	17.67 ± 4.28 pg/mL (PAC)
		Microcapillary	Milliplex multiplex assays. Custom HCYTOMAG-60K. (Merck-Millipore, Millipore Iberica, M, ES).	Chemoluminiscence	Mean and SD	37.18 ± 38.32 pg/mL (SAC)	PAC / SAC	2022	Zarzuela, JC.	https://doi.org/10.3389/fimmu.2022.911022	Conjunctival Intraepithelial Lymphocytes, Lacrimal Cytokines and Ocular Commensal Microbiota: Analysis of the Three Main Players in Allergic Conjunctivitis
					Mean and SD	71.93 ± 95.22 pg/mL (PAC)
		Microcapillary	Multiplex magnetic bead assay. (Merck-Millipore, Millipore Iberica, M, ES).	Chemoluminiscence	Mean	75 pg/mL	PAC/AKC	2022	Anesi, SD.	https://doi.org/10.1016/j.jaci.2022.03.021	Lirentelimab for severe and chronic forms of allergic conjunctivitis
IL-16	Interleukin-16	Schirmer strip	Bio-Plex Pro™ human chemokine assa. (Bio-Rad Laboratories, Hercules, CA, USA)	Chemoluminiscence	Median and range	7.7 ng/mL (4.0–31 ng/mL) (AC)	AKC / VKC	2016	Shoji, J.	https://doi.org/10.1080/02713683.2016.1242755	Clinical Usefulness of Simultaneous Measurement of the Tear Levels of CCL17, CCL24, and IL-16 for the Biomarkers of Allergic Conjunctival Disorders
					Median and range	13 ng/mL (5.1–49 ng/mL) (AKC)
					Median and range	9.2 ng/mL (3.9–35 ng/mL) (VKC)
IL-17	Interleukin-17	Microcapillary	Multiplex. (Affymetrix Inc., Sunnyvale, CA, USA).	Chemoluminescence	Mean and SD	811.5 ± 593.4 pg/mL	VKC	2013	Oray, M.	https://doi.org/10.1097/ico.0b013e31828ffdf8	Conjunctival Intraepithelial Lymphocytes, Lacrimal Cytokines and Ocular Commensal Microbiota: Analysis of the Three Main Players in Allergic Conjunctivitis
		Microcapillary (without the use of saline solution)	ELISA. (R&D System, Minneapolis, MN, USA).	Colorimetric immunoassay	Mean and SD	89.3 ± 31.3 pg/mL (PAC)	PAC / SAC	2017	Yan, A.	https://doi.org/10.1016/j.aller.2017.05.005	Tear osteopontin level and its relationship with local Th1/Th2/Th17/Treg cytokines in children with allergic conjunctivitis
					Mean and SD	75.2 ± 23.1 pg/mL (SAC in pollen season)
					Mean and SD	35.1 ± 13.2 pg/mL (SAC out of pollen season)
		Schrimer test	ELISA (Brand not reported)	Colorimetric immunoassay	Mean and SD	91.4 ± 259.6 pg/dL	VKC	2017	Validad, MH.	https://doi.org/10.3109/08820538.2016.1170162	The Study of Interleukin-17 Level in Vernal Keratoconjunctivitis Disease and its Relationship between Symptom and Sign Severity
IL-17 A	Interleukin-17 A	Microcapillary	Milliplex multiplex assays. Custom HCYTOMAG-60K. (Merck-Millipore, Millipore Iberica, M, ES).	Chemoluminiscence	Mean and SD	3.24 ± 10.48 pg/mL (SAC) (IL17A)	PAC/SAC	2022	Zarzuela, JC.	https://doi.org/10.3389/fimmu.2022.911022	Conjunctival Intraepithelial Lymphocytes, Lacrimal Cytokines and Ocular Commensal Microbiota: Analysis of the Three Main Players in Allergic Conjunctivitis
					Mean and SD	12.78 ± 26.55 pg/mL (PAC) (IL17A)
		Microcapillary	Multiplex magnetic bead assay. (Merck-Millipore, Millipore Iberica, M, ES).	Chemoluminiscence	Mean	40 pg/mL (IL17A)	PAC/AKC	2022	Anesi, SD.	https://doi.org/10.1016/j.jaci.2022.03.021	Lirentelimab for severe and chronic forms of allergic conjunctivitis
IL-17 E	Interleukin-17 E	Microcapillary	Milliplex multiplex assays. Custom HCYTOMAG-60K. (Merck-Millipore, Millipore Iberica, M, ES).	Chemoluminiscence	Mean and SD	8.38 ± 5.32 pg/mL (SAC) (IL17E)	PAC/SAC	2022	Zarzuela, JC.	https://doi.org/10.3389/fimmu.2022.911022	Conjunctival Intraepithelial Lymphocytes, Lacrimal Cytokines and Ocular Commensal Microbiota: Analysis of the Three Main Players in Allergic Conjunctivitis
					Mean and SD	18.36 ± 25.14 pg/mL (PAC) (IL17E)
IL-17 F	Interleukin-17 F	Microcapillary	Milliplex multiplex assays. Custom HCYTOMAG-60K. (Merck-Millipore, Millipore Iberica, M, ES).	Chemoluminiscence	Mean and SD	58.32± 65.25 pg/mL (SAC) (IL17F)	PAC/SAC	2022	Zarzuela, JC.	https://doi.org/10.3389/fimmu.2022.911022	Conjunctival Intraepithelial Lymphocytes, Lacrimal Cytokines and Ocular Commensal Microbiota: Analysis of the Three Main Players in Allergic Conjunctivitis
					Mean and SD	113.64 ± 142.93 pg/mL (PAC) (IL17F)
IL-21	Interleukin-21	Microcapillary	Custom-built array chips. (RayBiotech Life Inc. Peachtree Corners, GA, USA).	Blot-Fluorescence	-	1.54 Fold changes	VKC	2016	Micera, A.	https://doi.org/10.1155/2016/9672082	Quiescent and Active Tear Protein Profiles to Predict Vernal Keratoconjunctivitis Reactivation
		Microcapillary	Milliplex multiplex assays. Custom HCYTOMAG-60K. (Merck-Millipore, Millipore Iberica, M, ES).	Chemoluminiscence	Mean and SD	24.61 ± 40.94 pg/mL (SAC)	PAC / SAC	2022	Zarzuela, JC.	https://doi.org/10.3389/fimmu.2022.911022	Conjunctival Intraepithelial Lymphocytes, Lacrimal Cytokines and Ocular Commensal Microbiota: Analysis of the Three Main Players in Allergic Conjunctivitis
					Mean and SD	67.55 ± 107.11 pg/mL (PAC)
IL-22	Interleukin-22	Microcapillary	Milliplex multiplex assays. Custom HCYTOMAG-60K. (Merck-Millipore, Millipore Iberica, M, ES).	Chemoluminiscence	Mean and SD	54.21 ± 99.14 pg/mL (SAC)	PAC / SAC	2022	Zarzuela, JC.	https://doi.org/10.3389/fimmu.2022.911022	Conjunctival Intraepithelial Lymphocytes, Lacrimal Cytokines and Ocular Commensal Microbiota: Analysis of the Three Main Players in Allergic Conjunctivitis
					Mean and SD	147.21 ± 262.62 pg/mL (PAC)
IL-23	Interleukin-23	Microcapillary	Multiplex magnetic bead assay. (Merck-Millipore, Millipore Iberica, M, ES).	Chemoluminiscence	Mean	690 pg/mL	PAC/AKC	2022	Anesi, SD.	https://doi.org/10.1016/j.jaci.2022.03.021	Lirentelimab for severe and chronic forms of allergic conjunctivitis
CXCL 8 / IL-8	C-X-C Motif Chemokine Ligand 8	Microcapillary	ELISA. (Biotrak; Amersham, Amersham, UK). RT-PCR. (Stratagene, Cambridge, UK). Flow cytometry. (Becton & Dickinson, San Jose, CA, USA)	Colorimetric immunoassay / flow cytometry	N/A	Cualitative results	AKC/VKC	2006	Leonardi, A.	https://doi.org/10.1007/s00417-006-0285-7	Th1- and Th2-type cytokines in chronic ocular allergy
		Schirmer strip	ELISA (Brand not reported)	Colorimetric immunoassay	Mean and SD	1154.5 ± 1739.3 pg/mL	GPC	2006	Iwasaki, Y.	https://pubmed.ncbi.nlm.nih.gov/17025230/	Evaluation of the chemokine variation in tears of contact lens wearers
		Microcapillary	Pierce SearchLight Th1/Th2 Cytokine Array kit Pierce. (Pierce, Rockford, IL, USA). Employing a biotinstreptavidin amplification step with detection coupled to an ultra-sensitive chemiluminescent substrate	Chemoluminiscence	N/A	Cualitative results	VKC	2009	Leonardi, A.	https://doi.org/10.1111/j.1398-9995.2008.01858.x	Cytokines, matrix metalloproteases, angiogenic and growth factors in tears of normal subjects and vernal keratoconjunctivitis patients
		Microcapillary	ELISA (Bender MedSystems, Wien, AT, EU).	Colorimetric immunoassay	Mean and SD	2.4 ± 0.6 pg/mL (SICR)	SAC / PAC	2013	Pelikan, Z.	https://doi.org/10.3109/02713683.2013.836542	Cytokine Profiles in Tears Accompanying the Secondary Conjunctival Responses Induced by Nasal Allergy
					Mean and SD	2.7 ± 0.3 pg/mL (SLCR)
					Mean and SD	2.9 ± 1.0 pg/mL (SDCR)
		Micro capillary (with sterile saline solution)	CBA. (Human Inflammatory Cytokine Kit), (BD Biosciences, San Jose, CA, USA).	Immunofluorescence	Median and IQR	167 pg/mL (127–222.7 pg/mL )	PAC	2019	Salazar, A.	https://doi.org/10.3390/ijms20051035	Low Expression of IL-10 in Circulating Bregs and Inverted IL-10/TNF-α Ratio in Tears of Patients with Perennial Allergic Conjunctivitis: A Preliminary Study
		Microcapillary	Milliplex multiplex assays. Custom HCYTOMAG-60K. (Merck-Millipore, Millipore Iberica, M, ES).	Chemoluminiscence	Mean and SD	71.31 ± 105.56 pg/mL (SAC)	PAC / SAC	2022	Zarzuela, JC.	https://doi.org/10.3389/fimmu.2022.911022	Conjunctival Intraepithelial Lymphocytes, Lacrimal Cytokines and Ocular Commensal Microbiota: Analysis of the Three Main Players in Allergic Conjunctivitis
					Mean and SD	84.17 ± 132.18 pg/mL (PAC)
CCL11	Eotaxin 1 / C-C Motif Chemokine Ligand 11	Microcapillary	ELISA. (R&D System, Minneapolis, MN, USA).	Chemoluminiscence	Median and Range	0 pM (0–105 pM)	VKC / AKC	2003	Leonardi, A.	https://doi.org/10.1016/s0161-6420(02)01767-0	Tear and mucus eotaxin-1 and eotaxin-2 in allergic keratoconjunctivitis
		Microcapillary	ELISA (Mouse anti-human eotaxin monoclonal antibody (mAb) and rabbit anti-eotaxin polyclonal antibody (pAb)). (Pepro Tech Inc., Rocky Hill, NJ, USA).	Colorimetric immunoassay	Mean and SD	178.5 ± 9.5 pg/mL	GPC	2003	Sarac, O.	https://doi.org/10.1076/ocii.11.3.223.17350	Tear eotaxin levels in giant papillary conjunctivitis associated with ocular prosthesis
		Microcapillary	ELISA. (Becton-Dickinson, San Diego, CA, USA).	Chemoluminiscence	Median and SEM	2,099.9 ± 503.2 pg/mL (AC in pollen season)	SAC	2004	Eperon, S.	https://doi.org/10.1007/s00417-004-0943-6	Eotaxin-1 (CCL11) up-regulation in tears during seasonal allergic conjunctivitis
		Schirmer strip	Quantikine Human CCL11/eotaxin-1. (R&D Systems, Minneapolis, MN, USA).	Colorimetric immunoassay	Number of samples with detectable eotaxin-1, -2, or -3 by ELISA / total subjects (Median Range)	8/17 (0.7 pg/mL)	VKC	2009	Shoji, J.	https://doi.org/10.1007/s10384-008-0628-5	Evaluation of eotaxin-1, -2, and -3 protein production and messenger RNA expression in patients with vernal keratoconjunctivitis
		Human conjunctival fbroblasts (ScienCell Research laboratories)	ELISA Quantikine. (R&D Systems, Minneapolis, MN, USA).	Colorimetric immunoassay	N/A	Cualitative results	VKC / AKC	2017	Miyagawa, Y.	https://doi.org/10.1007/s10384-019-00655-w	The proteolytic effect of mast cell tryptase to eotaxin-1/CCL11·eotaxin-2/CCL24 and eotaxin-3/CCL26 produced by conjunctival fibroblasts
		Microcapillary	Multiplex magnetic bead assay. (Merck-Millipore, Millipore Iberica, M, ES).	Chemoluminiscence	Mean	148 pg/mL	PAC/AKC	2022	Anesi, SD.	https://doi.org/10.1016/j.jaci.2022.03.021	Lirentelimab for severe and chronic forms of allergic conjunctivitis
CCL17 / TARC	C-C Motif Chemokine Ligand 17 / Thymus and Activation-Regulated Chemokine	Schirmer strip	Bio-Plex Pro™ human chemokine assay. (Bio-Rad Laboratories, Hercules, CA, USA).	Chemoluminiscence	Mean and range	1.7 ng/mL (0.48–8.9 ng/mL) (AKC)	AKC / VKC	2016	Shoji, J.	https://doi.org/10.1080/02713683.2016.1242755	Clinical Usefulness of Simultaneous Measurement of the Tear Levels of CCL17, CCL24, and IL-16 for the Biomarkers of Allergic Conjunctival Disorders
					Mean and range	9.2 ng/mL (3.9–35 ng/mL) (VKC)
CCL18 / PARC	C-C Motif Chemokine Ligand 18 / Pulmonary and Activation-Regulated CC Chemokine	Schirmer strip	ELISA (Brand not reported)	Colorimetric immunoassay	Mean and SD	2859.6 ± 2299.9 pg/mL	GPC	2006	Iwasaki, Y.	https://pubmed.ncbi.nlm.nih.gov/17025230/	Evaluation of the chemokine variation in tears of contact lens wearers
CCL24	Eotaxin 2 / C-C Motif Chemokine Ligand 24	Microcapillary	ELISA. (R&D Systems, Minneapolis, MN, USA).	Colorimetric immunoassay	Median and Range	(475 pM [Range, 161–2125 pM]	VKC / AKC	2003	Leonardi, A.	https://doi.org/10.1016/s0161-6420(02)01767-0	Tear and mucus eotaxin-1 and eotaxin-2 in allergic keratoconjunctivitis
		Schirmer strip	ELISA (Brand not reported)	Colorimetric immunoassay	N/A	Cualitative results	GPC	2006	Iwasaki, Y.	https://pubmed.ncbi.nlm.nih.gov/17025230/	Evaluation of the chemokine variation in tears of contact lens wearers
		Schirmer strip	Ray Bio Human eotaxin-2 ELISA kit. (RayBiotech Life Inc. Peachtree Corners, GA, USA).	Colorimetric immunoassay	Number of samples with detectable eotaxin by ELISA / total subjects (Median Range)	25/25 (1440.5 pg/mL)	VKC	2009	Shoji, J.	https://doi.org/10.1007/s10384-008-0628-5	Evaluation of eotaxin-1, -2, and -3 protein production and messenger RNA expression in patients with vernal keratoconjunctivitis
		Schirmer strip	Bio-Plex Pro™ human chemokine assay. (Bio-Rad Laboratories, Hercules, CA, USA).	Chemoluminiscence	Median and Range	16 (5.0–70) ng/mL (AKC)	AKC / VKC	2016	Shoji, J.	https://doi.org/10.1080/02713683.2016.1242755	Clinical Usefulness of Simultaneous Measurement of the Tear Levels of CCL17, CCL24, and IL-16 for the Biomarkers of Allergic Conjunctival Disorders
					Median and Range	55 (8.2–2.2 × 10^2) ng/mL (VKC)
		Schirmer strips and modified impression cytology (after instillation of oxybuprocaine 0.4%)	RN-easy Mini Kit. (QIAGEN, Hilden, DE, EU).	Real-time RT-PCR	Median and Range	133 (27.6–232)	AKC / VKC	2016	Shiraki, Y.	https://doi.org/10.1155/2016/3573142	Clinical Usefulness of Monitoring Expression Levels of CCL24 (Eotaxin-2) mRNA on the Ocular Surface in Patients with Vernal Keratoconjunctivitis and Atopic Keratoconjunctivitis
		Human conjunctival fbroblasts (ScienCell Research laboratories)	ELISAQuantikine. (R&D Systems, Minneapolis, MN, USA).	Colorimetric immunoassay	N/A	Cualitative results	VKC / AKC	2017	Miyagawa, Y.	https://doi.org/10.1007/s10384-019-00655-w	The proteolytic effect of mast cell tryptase to eotaxin-1/CCL11·eotaxin-2/CCL24 and eotaxin-3/CCL26 produced by conjunctival fibroblasts
		Schirmer strip	Human CCL24/Eotaxin-2 Quantikine ELISA Kit. (R&D Systems, Minneapolis, MN, USA).	Colorimetric immunoassay	Median and Range	862.29 pg/mL (155.98–1721.34 pg/mL)	SAC	2020	Mutlu, M.	https://doi.org/10.1007/s10792-019-01149-x	Relationship between tear eotaxin-2 and MMP-9 with ocular allergy and corneal topography in keratoconus patients
					Median and Range	960.10 pg/mL (545.06–3713.05 pg/mL)
CCL26	Eotaxin 3 / C-C Motif Chemokine Ligand 26	Human conjunctival fbroblasts (ScienCell Research laboratories)	ELISAQuantikine. (R&D Systems, Minneapolis, MN, USA).	Colorimetric immunoassay	N/A	Cualitative results	VKC / AKC	2017	Miyagawa, Y.	https://doi.org/10.1007/s10384-019-00655-w	The proteolytic effect of mast cell tryptase to eotaxin-1/CCL11·eotaxin-2/CCL24 and eotaxin-3/CCL26 produced by conjunctival fibroblasts
		Microcapillary	Multiplex magnetic bead assay. (Merck-Millipore, Millipore Iberica, M, ES).	Chemoluminiscence	Mean	399 pg/mL	PAC/AKC	2022	Anesi, SD.	https://doi.org/10.1016/j.jaci.2022.03.021	Lirentelimab for severe and chronic forms of allergic conjunctivitis
IgA	Immunoglobulin A	Microcapillary (Tears induced by staring into a bright light or by placing several small crystals of sodium chloride in the lower conjunctiva)	ELISA (Brand not reported)	Colorimetric immunoassay	Not reported	Not reported	VKC	1983	Ballow, M	https://doi.org/10.1016/0002-9394(83)90009-0	IgG Specific Antibodies to Rye Grass and Ragweed Pollen Antigens in the Tear Secretions of Patients with Vernal Conjunctivitis
		Microcapillary	ELISA (Brand not reported)	Colorimetric immunoassay	Mean and range	387 ± 175 µg/mL (actively treated with enterosoluble capsules with a birch pollen allergen preparation)	SAC	1994	Taudorf, E.	https://doi.org/10.1111/j.1398-9995.1994.tb02099.x	Secretory IgA response in oral immunotherapy
		Schirmer strip	Immunoblot ELISA. (Nunc Maxisorp, Roskilde, DK, EU).	Colorimetric immunoassay	N/A	Cualitative results	SAC	2000	Aghayan-Ugurluoglu, R	https://doi.org/10.1067/mai.2000.104782	Dissociation of allergen-specific IgE and IgA responses in sera and tears of pollen-allergic patients: A study performed with purified recombinant pollen allergens
		Microcapillary	Milliplex multiplex assays. Custom HCYTOMAG-60K. (Merck-Millipore, Millipore Iberica, M, ES).	Chemoluminiscence	Mean and SD	63883.20 ± 54198.03 pg/mL (SAC)	PAC / SAC	2022	Zarzuela, JC.	https://doi.org/10.3389/fimmu.2022.911022	Conjunctival Intraepithelial Lymphocytes, Lacrimal Cytokines and Ocular Commensal Microbiota: Analysis of the Three Main Players in Allergic Conjunctivitis
					Mean and SD	39, 877. 52 ± 40230.88 pg/mL (PAC)
Specific IgA	Specific Immunoglobulin A	Schirmer strip	ELISA. (Cappel Research Products, Aurora, OH, USA)	Colorimetric immunoassay	Mean and SD	706.8 ± 567.2 µg/mL (PAC)	PAC, AKC, VKC	2006	Inada, N.	https://doi.org/10.1007/s10384-007-0462-1	Evaluation of Total and Allergen-Specific Secretory IgA in Tears of Allergic Conjunctival Disease Patients
					Mean and SD	440.4 ± 151.8 µg/mL (AKC)
					Mean and SD	460.8 ± 340.6 µg/mL (VKC)
IgE	Immunoglobulin E	Microcapillary (Tears induced by staring into a bright light or by placing several small crystals of sodium chloride in the lower conjunctiva)	Radioimmunosorbent test. (Brand not reported)	Radio immunoassay	Geometric Mean +/- 1 SD	1.7 IU/mL < (0.25 to 8.3)	VKC	1983	Ballow, M.	https://doi.org/10.1016/0002-9394(83)90009-0	IgG Specific Antibodies to Rye Grass and Ragweed Pollen Antigens in the Tear Secretions of Patients with Vernal Conjunctivitis
					Geometric Mean +/- 1 SD	3.7 IU/mL < (0.25 to 25.3)
		Microcapillary	ELISA (Touch Tear Micro Assay System.)	Colorimetric immunoassay	Mean and SD	322.2 ± 45.7 ng/mL (VKC)	PAC/ SAC / VKC	1998	Nomura, K.	https://doi.org/10.1038/eye.1998.68	Tear IgE concentrations in allergic conjunctivitis
					Mean and SD	194.7 ± 21.7 ng/mL (SAC)
					Mean and SD	134.8 ± 23.1 ng/mL (PAC)
		Schirmer strip	Radio Immunoblot. (Nunc Maxisorp, Roskilde, DK, EU).	Radio Immunoblot	N/A	Cualitative results	SAC	2000	Aghayan-Ugurluoglu, R.	https://doi.org/10.1067/mai.2000.104782	Dissociation of allergen-specific IgE and IgA responses in sera and tears of pollen-allergic patients: A study performed with purified recombinant pollen allergens
		Shrimer test	ENTEBE IgE IC. (Hepatica, Mataram, ID, AS).	Immunochromatography	Mean and SD	27.5 15.6 IgE index (VKC)	VKC / AKC / GPC/ SAC	2009	Inada, N.	https://doi.org/10.2332/allergolint.09-oa-0101	Clinical Evaluation of Total IgE in Tears of Patients with Allergic Conjunctivitis Disease Using a Novel Application of the Immunochromatography Method
					Mean and SD	19.8 ± 15.8 IgE index (AKC)
		Schirmer strip	Allerwatch. Total IgE test kit. (Hitachi Chemical Co.,Ltd., TYO, JP, and Wakamoto Pharmaceutical Co., Ltd., TYO, JP)	Immunochromatography	odds ratios and confidence interval	1.33 KU/L (0.27–0.30 KU/L) (with giant papillae)	SAC	2012	Mimura, T.	https://doi.org/10.3109/02713683.2012.689069	Relation Between Total Tear IgE and Severity of Acute Seasonal Allergic Conjunctivitis
					odds ratios and confidence interval	1.30 KU/L (0.25-0.28 KU/L) (with bulbar conjunctivitis)
		Microcapillary	ELISA for total IgE. (Mabtech, Nacka Strand, SE, EU).	Colorimetric immunoassay	Mean and SD	960.24 ± 225.80 ng/mL (AKC group)	AKC	2015	Wakamatsu, TH.	https://doi.org/10.1136/bjophthalmol-2011-300143	IgE and eosinophil cationic protein (ECP) as markers of severity in the diagnosis of atopic keratoconjunctivitis
					Mean and SD	1284.30 ± 469.27 ng/mL (conjunctival injection scores of 0-1)
					Mean and SD	(971.02 ± 338.26 ng/mL (conjunctival oedema scores of 0-1)
					Mean and SD	772.65 ± 231.42 ng/mL ( conjunctival injection scores of 2-3)
					Mean and SD	(949.46 ± 311.15 ng/mL (conjunctival oedema scores of 2-3)
					Mean and SD	963.15 ± 368.67 ng/mL (corneal scores of > 4 )
					Mean and SD	(954.41 ± 290.78 ng/mL (with corneal damage scores ≥ 4)
		Microcapillary	Test card. (Seninda Biomedical Corporation, Guangzhou, CN, AS)	Lateral flow immunoassay	Mean and SD	3.74 ± 0.27 IU/mL	SAC	2022	Bao, J.	https://doi.org/10.1002/clt2.12139	Total IgE in tears accurately reflects the severity and predicts the prognosis of seasonal allergic conjunctivitis
		Microcapillary	Milliplex multiplex assays. Custom HCYTOMAG-60K. (Merck-Millipore, Millipore Iberica, M, ES).	Chemoluminiscence	Mean and SD	134511.94 ± 107468.61 pg/mL (SAC)	PAC / SAC	2022	Zarzuela, JC.	https://doi.org/10.3389/fimmu.2022.911022	Conjunctival Intraepithelial Lymphocytes, Lacrimal Cytokines and Ocular Commensal Microbiota: Analysis of the Three Main Players in Allergic Conjunctivitis
					Mean and SD	191803.86 ± 163114.95 pg/mL (PAC)
Specific IgG	Specific Immunoglobulin G	Microcapillary (Tears induced by staring into a bright light or by placing several small crystals of sodium chloride in the lower conjunctiva)	ELISA (Brand not reported)	Colorimetric immunoassay	Geometric Mean	91.5 μg/mL	VKC	1983	Ballow, M	https://doi.org/10.1016/0002-9394(83)90009-0	IgG Specific Antibodies to Rye Grass and Ragweed Pollen Antigens in the Tear Secretions of Patients with Vernal Conjunctivitis
Total IgM	Total Immunoglobulin M	Microcapillary (Tears induced by staring into a bright light or by placing several small crystals of sodium chloride in the lower conjunctiva)	ELISA (Brand not reported)	Colorimetric immunoassay	Geometric Mean	10.8 μg/mL	VKC	1983	Ballow, M	https://doi.org/10.1016/0002-9394(83)90009-0	IgG Specific Antibodies to Rye Grass and Ragweed Pollen Antigens in the Tear Secretions of Patients with Vernal Conjunctivitis
CPT, Conjunctival Provocation Test; EPR, Early Phase Response; LPR, Late Phase Response; SICR, Secondary Immediate Conjunctival Response; SLCR, Secondary Late Conjunctival Response, SDYCR: Secondary Delayed Conjunctival Response; SAC, Seasonal Allergic Conjunctivitis; PAC, Perenne Allergic Conjunctivitis; VKC, Vernal Kerato Conjunctivitis; AKC, Atopic Kerato Conjunctivitis; GPC Giant Papillary Co…

## Sheet: Supplementary Table 2
Abbreviation	Tear Cytokine	Sample technique	Detection technique	Method	Data analysis	Levels reported	Type of AC	Year	Author	Reference	Title
VIP	Vasoactive Intestinal Peptide	Polyvinyl acetate swabs (Microsponges, were inserted at the same time in the inferior conjunctival fornix, removed after 30 s and then immediately immersed in a 1.5 ml vial containing 50 μl of tissue protein extractor solution (TPER; Pierce, Rockford, IL) with cocktail protease inhibitors (Pierce))	ELISA. (Phoenix Pharmaceuticals Inc. Burlingame, CA, USA).	Colorimetric immunoassay	Mean and SD	4 ± 0.9 ng/mL (pre CPT)	AC	2011	Sacchetti, M.	https://pmc.ncbi.nlm.nih.gov/articles/PMC3021574/	Tear levels of neuropeptides increase after specific allergen challenge in allergic conjunctivitis
					Mean and SD	5.1 ± 1.5 ng/mL (post CPT)
CGRP	Calcitonine Gene Related Peptide	Polyvinyl acetate swabs (Microsponges, were inserted at the same time in the inferior conjunctival fornix, removed after 30 s and then immediately immersed in a 1.5 ml vial containing 50 μl of tissue protein extractor solution (TPER; Pierce, Rockford, IL) with cocktail protease inhibitors (Pierce))	ELISA. (Phoenix Pharmaceuticals Inc. Burlingame, CA, USA).	Colorimetric immunoassay	Mean and SD	5.5±2.3 ng/mL (pre CPT)	AC	2011	Sacchetti, M.	https://pmc.ncbi.nlm.nih.gov/articles/PMC3021574/	Tear levels of neuropeptides increase after specific allergen challenge in allergic conjunctivitis
					Mean and SD	7.3±2.7 ng/mL (post CPT)
SP	Substance P	Polyvinyl acetate swabs (Microsponges, were inserted at the same time in the inferior conjunctival fornix, removed after 30 s and then immediately immersed in a 1.5 ml vial containing 50 μl of tissue protein extractor solution (TPER; Pierce, Rockford, IL) with cocktail protease inhibitors (Pierce))	ELISA. (Phoenix Pharmaceuticals Inc. Burlingame, CA, USA).	Colorimetric immunoassay	Mean and SD	3.9±1.3 ng/mL (pre CPT)	AC	2011	Sacchetti, M.	https://pmc.ncbi.nlm.nih.gov/articles/PMC3021574/	Tear levels of neuropeptides increase after specific allergen challenge in allergic conjunctivitis
					Mean and SD	5.8±1.1 ng/mL (postCPT)
ECP	Eosinophil Cationic Protein	Microcapillary	ECP-ImmunoCAP. (Pharmacia & Upjohn Diagnostics, Uppsala, SE, EU).	FEIA	Mean and SD	9.2 ± 0.8 μg/L (2h post CPT)	AC	2013	Pelikan, Z.	https://pmc.ncbi.nlm.nih.gov/articles/PMC3712666/	Mediator profiles in tears during the conjunctival response induced by allergic reaction in the nasal mucosa
					Mean and SD	12.5 ± 0.7 μg/L (4h post CPT)
					Mean and SD	9.9 ± 1.0 μg/L (6h post CPT)
LT-α	Lymphotoxin-Alpha	Microcapillary	Microsphere-Based Immunoassay. (Luminex Corporation, Austin, TX, USA).	Chemoluminiscence	Mean and SD	0.36 ± 0.88 ng/mL	AC	2023	Jiao, X.	https://doi.org/10.1038/s41433-023-02807-2	Exploration of efficacy and mechanism of 0.05% cyclosporine eye drops (II) monotherapy in allergic conjunctivitis-associated dry eye
Periostin	Periostin	Microcapillary	Microsphere-Based Immunoassay. (Luminex Corporation, Austin, TX, USA).	Chemoluminiscence	Mean and SD	6.90 ± 7.48	AC	2023	Jiao, X.	https://doi.org/10.1038/s41433-023-02807-2	Exploration of efficacy and mechanism of 0.05% cyclosporine eye drops (II) monotherapy in allergic conjunctivitis-associated dry eye
Tryptasa	Tryptasa	Schirmer strip	Multiplex proximity extension assay: Olink Explore 384 Inflammation Panel I. (Olink Proteomics, Uppsala, SE, EU)	PEA technique	N/A	Cualitative results	AC	2023	Gijs, M.	https://doi.org/10.1167/iovs.64.15.9	Tear Fluid Inflammatory Proteome Analysis Highlights Similarities Between Keratoconus and Allergic Conjunctivitis
		Microcapillary	ImmunoCAP. (Pharmacia & Upjohn Diagnostics, Uppsala, SE, EU).	FEIA	Mean and SD	2.7 ± 0.4 µg/L (20-30 min post CPT)	AC	2013	Pelikan, Z.	https://pmc.ncbi.nlm.nih.gov/articles/PMC3712666/	Mediator profiles in tears during the conjunctival response induced by allergic reaction in the nasal mucosa
					Mean and SD	1.9 ± 0.6 (60 min post CPT)
mLN	Promotilin	Schirmer strip	Multiplex proximity extension assay: Olink Explore 384 Inflammation Panel I. (Olink Proteomics, Uppsala, SE, EU)	PEA technique	N/A	Cualitative results	AC	2023	Gijs, M.	https://doi.org/10.1167/iovs.64.15.9	Tear Fluid Inflammatory Proteome Analysis Highlights Similarities Between Keratoconus and Allergic Conjunctivitis
PNLIPRP2	Pancreatic Lipase-Related Protein 2	Schirmer strip	Multiplex proximity extension assay: Olink Explore 384 Inflammation Panel I. (Olink Proteomics, Uppsala, SE, EU)	PEA technique	N/A	Cualitative results	AC	2023	Gijs, M.	https://doi.org/10.1167/iovs.64.15.9	Tear Fluid Inflammatory Proteome Analysis Highlights Similarities Between Keratoconus and Allergic Conjunctivitis
CNTNAP2	Contactin-Associated Protein-Like 2	Schirmer strip	Multiplex proximity extension assay: Olink Explore 384 Inflammation Panel I. (Olink Proteomics, Uppsala, SE, EU)	PEA technique	N/A	Cualitative results	AC	2023	Gijs, M.	https://doi.org/10.1167/iovs.64.15.9	Tear Fluid Inflammatory Proteome Analysis Highlights Similarities Between Keratoconus and Allergic Conjunctivitis
ITGA6	Integrin Alpha 6	Schirmer strip	Multiplex proximity extension assay: Olink Explore 384 Inflammation Panel I. (Olink Proteomics, Uppsala, SE, EU)	PEA technique	N/A	Cualitative results	AC	2023	Gijs, M.	https://doi.org/10.1167/iovs.64.15.9	Tear Fluid Inflammatory Proteome Analysis Highlights Similarities Between Keratoconus and Allergic Conjunctivitis
C3a des-Arg	-	Microcapillary	Radio immunoassay (Brand not reported)	Radio immunoassay	N/A	Cualitative results	AC	1989	Bonini, S.	https://doi.org/10.1159/000234769	Conjunctival Provocation Test as a Model for the Study of Allergy and Inflammation in Humans
C4a des-Arg	-	Microcapillary	Radio immunoassay (Brand not reported)	Radio immunoassay	N/A	Cualitative results	AC	1989	Bonini, S.	https://doi.org/10.1159/000234769	Conjunctival Provocation Test as a Model for the Study of Allergy and Inflammation in Humans
IFN-γ	Interferon-Gamma	Microcapillary	ELISA: CytoscreenTM human IFNg, IL-2, IL-4 and IL-5 kits. (BioSource International, Camarillo, CA, USA).	Colorimetric immunoassay	Mean and SD	101 ± 137 pg/mL (AC)	AKC/VKC/AC	2000	Uchio, E.	https://doi.org/10.1046/j.1365-2222.2000.00699.x	Tear levels of interferon-γ, interleukin (IL) -2, IL-4 and IL-5 in patients with vernal keratoconjunctivitis, atopic keratoconjunctivitis and allergic conjunctivitis
		Microcapillary (Three types of tear samples: RTF, OTF, CTF)	Pierce SearchLight Th1/Th2 Cytokine Array kit Pierce. (Pierce, Rockford, IL, USA). Employing a biotinstreptavidin amplification step with detection coupled to an ultra-sensitive chemiluminescent substrate	Chemoluminiscence	N/A	Cualitative results	SCA/ AKC / VKC / GPC	2007	Sack, R.	https://doi.org/10.1016/j.exer.2007.07.004	Antibody array characterization of inflammatory mediators in allergic and normal tears in the open and closed eye environments
		Microcapillary	ELISA. (Bender MedSystems, Vienna, AT, EU).	Colorimetric immunoassay	Mean and SD	16.7 ± 3.4 pg/mL (24 h post CPT)	AC	2013	Pelikan, Z.	https://pmc.ncbi.nlm.nih.gov/articles/PMC3712666/	Mediator profiles in tears during the conjunctival response induced by allergic reaction in the nasal mucosa
					Mean and SD	42.9 ± 2.3 pg/mL (26 h post CPT)
					Mean and SD	37.5 ± 1.8 pg/mL (28 h post CPT)
		Schirmer strip	Multiplex proximity extension assay: Olink Explore 384 Inflammation Panel I. (Olink Proteomics, Uppsala, SE, EU).	PEA technique	N/A	Cualitative results	AC	2023	Gijs, M.	https://doi.org/10.1167/iovs.64.15.9	Tear Fluid Inflammatory Proteome Analysis Highlights Similarities Between Keratoconus and Allergic Conjunctivitis
TNF-α	Tumor Necrosis Factor Alpha	Microcapillary (Three types of tear samples: RTF, OTF, CTF)	ELISA. (RayBiotech Life Inc. Peachtree Corners, GA, USA).	Colorimetric immunoassay	Mean	0.25 ng/mL (CTF)	SCA/ AKC / VKC / GPC	2007	Sack, R.	https://doi.org/10.1016/j.exer.2007.07.004	Antibody array characterization of inflammatory mediators in allergic and normal tears in the open and closed eye environments
		Schirmer strip	ELISA. (Biolegend, San Diego, CA, USA).	Colorimetric immunoassay	Median	51.04 pg/mL	AC	2018	Tai, E.	https://doi.org/10.1016/j.jcjo.2018.12.003	Tear cytokine levels in allergic rhinitis without ocular symptoms
		Microcapillary	Microsphere-Based Immunoassay. (Luminex Corporation, Austin, TX, USA).	Chemoluminescence	N/A	Cualitative results	AC	2023	Jiao, X.	https://doi.org/10.1038/s41433-023-02807-2	Exploration of efficacy and mechanism of 0.05% cyclosporine eye drops (II) monotherapy in allergic conjunctivitis-associated dry eye
IL-1α	Interleukine 1α	Microcapillary (Three types of tear samples: RTF, OTF, CTF)	ELISA. (RayBiotech Life Inc. Peachtree Corners, GA, USA).	Colorimetric immunoassay	N/A	Cualitative results	SCA/ AKC / VKC / GPC	2007	Sack, R.	https://doi.org/10.1016/j.exer.2007.07.004	Antibody array characterization of inflammatory mediators in allergic and normal tears in the open and closed eye environments
IL-1β	Interleukine 1β	Microcapillary (Three types of tear samples: RTF, OTF, CTF)	ELISA. (RayBiotech Life Inc. Peachtree Corners, GA, USA).	Colorimetric immunoassay	N/A	Cualitative results	SCA* / AKC / VKC / GPC	2007	Sack, R.	https://doi.org/10.1016/j.exer.2007.07.004	Antibody array characterization of inflammatory mediators in allergic and normal tears in the open and closed eye environments
Il-2	Interleukin-2	Microcapillary	ELISA. (R&D System, Minneapolis, MN, USA).	Colorimetric immunoassay	Mean	< 3 pg/mL (SICR / SLCR / SDYCR)	AC	2013	Pelikan, Z.	https://pmc.ncbi.nlm.nih.gov/articles/PMC3712666/	Mediator profiles in tears during the conjunctival response induced by allergic reaction in the nasal mucosa
IL-4	Interleukin-4	Microcapillary	ELISA. (R&D System, Minneapolis, MN, USA).	Colorimetric immunoassay	Mean and SD	1.0 ± 0.3 pg/mL (SICR)	AC	2013	Pelikan, Z.	https://pmc.ncbi.nlm.nih.gov/articles/PMC3712666/	Mediator profiles in tears during the conjunctival response induced by allergic reaction in the nasal mucosa
					Mean and SD	0.8 ± 0.1 pg/mL (SLCR)
					Mean and SD	<0.7 pg/mL (SDCR)
		Schirmer strip (added in phosphate-buffered saline, after instillation of local topical anaesthetic)	ELISA. (Biolegend, San Diego, CA, USA).	Colorimetric immunoassay	Median and IQR	150.11 pg/mL (250.68 pg/mL)	AC	2018	Li Min, E.	https://doi.org/10.1016/j.jcjo.2018.12.003	Tear cytokine levels in allergic rhinitis without ocular symptoms
		Microcapillary (Three types of tear samples: RTF, OTF, CTF)	ELISA. (RayBiotech Life Inc. Peachtree Corners, GA, USA).	Chemoluminiscence	Mean	0.4 ng/mL (OTF)	SCA/ AKC / VKC / GPC	2007	Sack, R.	https://doi.org/10.1016/j.exer.2007.07.004	Antibody array characterization of inflammatory mediators in allergic and normal tears in the open and closed eye environments
					Mean	2.1 ng/mL (CTF)
IL-5	Interleukin-5	Microcapillary (Three types of tear samples: RTF, OTF, CTF)	ELISA. (RayBiotech Life Inc. Peachtree Corners, GA, USA).	Chemoluminiscence	Mean	1.9 pg/mL (CTF)	SCA/ AKC / VKC / GPC	2007	Sack, R.	https://doi.org/10.1016/j.exer.2007.07.004	Antibody array characterization of inflammatory mediators in allergic and normal tears in the open and closed eye environments
		Microcapillary	ELISA. (R&D System, Minneapolis, MN, USA).	Colorimetric immunoassay	Mean and SD	< 0.32 pg/mL (SICR)	AC	2013	Pelikan, Z.	https://pmc.ncbi.nlm.nih.gov/articles/PMC3712666/	Mediator profiles in tears during the conjunctival response induced by allergic reaction in the nasal mucosa
					Mean and SD	3.4 ± 0.2 pg/mL (SLCR)
					Mean and SD	< 0.32 pg/mL (SDCR)
		Schirmer strip (added in phosphate-buffered saline, after instillation of local topical anaesthetic)	ELISA. (Biolegend, San Diego, CA, USA).	Colorimetric immunoassay	Median and IQR	10.41 pg/mL (10.41 pg/mL)	AC	2018	Li Min, E.	https://doi.org/10.1016/j.jcjo.2018.12.003	Tear cytokine levels in allergic rhinitis without ocular symptoms
		Microcapillary	Microsphere-based immunoassay. (Luminex Corporation, Austin, TX, USA).	Chemoluminiscence	Median and IQR	6.90 ± 7.48	AC	2023	Jiao, X.	https://doi.org/10.1038/s41433-023-02807-2	Exploration of efficacy and mechanism of 0.05% cyclosporine eye drops (II) monotherapy in allergic conjunctivitis-associated dry eye
IL-6	Interleukin-6	Microcapillary (Three types of tear samples: RTF, OTF, CTF)	Pierce SearchLight Th1/Th2 Cytokine Array kit Pierce. (Pierce, Rockford, IL, USA). Employing a biotinstreptavidin amplification step with detection coupled to an ultra-sensitive chemiluminescent substrate	Chemoluminiscence	N/A	Cualitative results	SCA/ AKC / VKC / GPC	2007	Sack, R.	https://doi.org/10.1016/j.exer.2007.07.004	Antibody array characterization of inflammatory mediators in allergic and normal tears in the open and closed eye environments
		Schirmer strip (added in phosphate-buffered saline, after instillation of local topical anaesthetic)	ELISA. (Biolegend, San Diego, CA, USA).	Colorimetric immunoassay	Median and IQR	1018.62 pg/mL (1492.09 pg/mL)	AC	2018	Li Min, E.	https://doi.org/10.1016/j.jcjo.2018.12.003	Tear cytokine levels in allergic rhinitis without ocular symptoms
		Microcapillary	Microsphere-based immunoassay. (Luminex Corporation, Austin, TX, USA).	Chemoluminiscence	N/A	Cualitative results	AC	2023	Jiao, X.	https://doi.org/10.1038/s41433-023-02807-2	Exploration of efficacy and mechanism of 0.05% cyclosporine eye drops (II) monotherapy in allergic conjunctivitis-associated dry eye
IL-10	Interleukin-10	Microcapillary (Three types of tear samples: RTF, OTF, CTF)	Pierce SearchLight Th1/Th2 Cytokine Array kit Pierce. (Pierce, Rockford, IL, USA). Employing a biotinstreptavidin amplification step with detection coupled to an ultra-sensitive chemiluminescent substrate	Chemoluminiscence	Mean	0.5 ng/mL /CTF)	SCA/ AKC / VKC / GPC	2007	Sack, R.	https://doi.org/10.1016/j.exer.2007.07.004	Antibody array characterization of inflammatory mediators in allergic and normal tears in the open and closed eye environments
IL-11	Interleukin-11	Schirmer strip	Multiplex proximity extension assay: Olink Explore 384 Inflammation Panel I. (Olink Proteomics, Uppsala, SE, EU)	PEA technique	N/A	Cualitative results	AC	2023	Gijs, M.	https://doi.org/10.1167/iovs.64.15.9	Tear Fluid Inflammatory Proteome Analysis Highlights Similarities Between Keratoconus and Allergic Conjunctivitis
IL-12	Interleukin-12	Microcapillary (Three types of tear samples: RTF, OTF, CTF)	Pierce SearchLight Th1/Th2 Cytokine Array kit Pierce. (Pierce, Rockford, IL, USA). Employing a biotinstreptavidin amplification step with detection coupled to an ultra-sensitive chemiluminescent substrate	Chemoluminiscence	Mean	1.6 ng/mL (CTF)	SCA / AKC / VKC / GPC	2007	Sack, R.	https://doi.org/10.1016/j.exer.2007.07.004	Antibody array characterization of inflammatory mediators in allergic and normal tears in the open and closed eye environments
IL-13	Interleukin-13	Microcapillary (Three types of tear samples: RTF, OTF, CTF)	ELISA. (R&D System, Minneapolis, MN, USA).	Chemoluminiscence	N/A	Cualitative results	SCA / AKC / VKC / GPC	2007	Sack, R.	https://doi.org/10.1016/j.exer.2007.07.004	Antibody array characterization of inflammatory mediators in allergic and normal tears in the open and closed eye environments
IL-17	Interleukin-17	Schirmer strip	Multiplex proximity extension assay: Olink Explore 384 Inflammation Panel I. (Olink Proteomics, Uppsala, SE, EU)	PEA technique	N/A	Cualitative results	AC	2023	Gijs, M.	https://doi.org/10.1167/iovs.64.15.9	Tear Fluid Inflammatory Proteome Analysis Highlights Similarities Between Keratoconus and Allergic Conjunctivitis
IL-33	Interleukin-33	Schirmer strip	Multiplex proximity extension assay: Olink Explore 384 Inflammation Panel I. (Olink Proteomics, Uppsala, SE, EU).	PEA technique	N/A	Cualitative results	AC	2023	Gijs, M.	https://doi.org/10.1167/iovs.64.15.9	Tear Fluid Inflammatory Proteome Analysis Highlights Similarities Between Keratoconus and Allergic Conjunctivitis
CXCL8 / IL-8	C-X-C Motif Chemokine Ligand 8	Microcapillary (Three types of tear samples: RTF, OTF, CTF)	ELISA. (RayBiotech Life Inc. Peachtree Corners, GA, USA).	Chemoluminiscence	Mean	0.3 ng/mL (OTF)	SCA/ AKC / VKC / GPC	2007	Sack, R.	https://doi.org/10.1016/j.exer.2007.07.004	Antibody array characterization of inflammatory mediators in allergic and normal tears in the open and closed eye environments
					Mean	8.4 ng/mL (CTF)
		Schirmer strip (added in phosphate-buffered saline, after instillation of local topical anaesthetic)	ELISA. (Biolegend, San Diego, CA, USA).	Colorimetric immunoassay	Median and IQR	2353.9 pg/mL (1553.09 pg/mL)	AC	2018	Li Min, E.	https://doi.org/10.1016/j.jcjo.2018.12.003	Tear cytokine levels in allergic rhinitis without ocular symptoms
CCR1	C-C Chemokine Receptor 1	Microcapillary	Immunostaining (Roche Molecular Biochemicals, Indianapolis, IN, USA), (Progen Biotechnik GMBH, Heidelberg, DEU, EU)	Immunostaining	N/A	Cualitative results	AC with corneal ulceration	2002	Fukagawa, K.	https://iovs.arvojournals.org/article.aspx?articleid=2122896	CC-chemokine receptor 3: a possible target in treatment of allergy-related corneal ulcer
CCL3	C-C Motif Chemokine Ligand 3	Microcapillary	Multiplex magnetic bead assay. (Merck-Millipore, Millipore Iberica, M, ES).	Chemoluminiscence	Mean	46 pg/mL	PAC/AKC	2022	Anesi, SD.	https://doi.org/10.1016/j.jaci.2022.03.021	Lirentelimab for severe and chronic forms of allergic conjunctivitis
CCL5	C-C Motif Chemokine Ligand 5	Microcapillary	Multiplex magnetic bead assay. (Merck-Millipore, Millipore Iberica, M, ES).	Chemoluminiscence	Mean	114 pg/mL	PAC/AKC	2022	Anesi, SD.	https://doi.org/10.1016/j.jaci.2022.03.021	Lirentelimab for severe and chronic forms of allergic conjunctivitis
CCL7/MCP3	C-C Motif Chemokine Ligand 7 / Monocyte-Chemotactic Protein 3	Schirmer strip	Multiplex proximity extension assay: Olink Explore 384 Inflammation Panel I. (Olink Proteomics, Uppsala, SE, EU).	PEA technique	N/A	Cualitative results	AC	2023	Gijs, M.	https://doi.org/10.1167/iovs.64.15.9	Tear Fluid Inflammatory Proteome Analysis Highlights Similarities Between Keratoconus and Allergic Conjunctivitis
CCL17/TARC	C-C Motif Chemokine Ligand 17 / Thymus and Activation-Regulated Chemokine	Schirmer strip	Bio-Plex Pro™ human chemokine assay. (Bio-Rad Laboratories, Hercules, CA, USA).	Chemoluminiscence	Mean and range	0.01 ng/mL (0.01–0.39 ng/mL) (AC)	AKC / VKC	2016	Shoji, J.	https://doi.org/10.1080/02713683.2016.1242755	Clinical Usefulness of Simultaneous Measurement of the Tear Levels of CCL17, CCL24, and IL-16 for the Biomarkers of Allergic Conjunctival Disorders
CCL23	C-C Motif Chemokine Ligand 23	Schirmer strip	Bio-Plex Pro™ human chemokine assay. (Bio-Rad Laboratories, Hercules, CA, USA).	Chemoluminiscence	Mean and SD	34.8 ± 18.4 pg/mL	AKC/ VKC	2016	Shoji, M.	https://doi.org/10.1080/08820538.2016.1238097	Clinical Severity and Tear Biomarkers, Eosinophil Cationic Protein and CCL23, in Chronic Allergic Conjunctival Diseases
CCL24	Eotaxin 2 / C-C Motif Chemokine Ligand 24	Schirmer strip	Bio-Plex Pro™ human chemokine assay. (Bio-Rad Laboratories, Hercules, CA, USA).	Chemoluminiscence	Median and Range	0.034 (0.018–0.35) ng/mL (AC)	AKC / VKC	2016	Shoji, J.	https://doi.org/10.1080/02713683.2016.1242755	Clinical Usefulness of Simultaneous Measurement of the Tear Levels of CCL17, CCL24, and IL-16 for the Biomarkers of Allergic Conjunctival Disorders
CCL25/TECK	C-C Motif Chemokine Ligand 25 / Thymus-Expressed Chemokine	Schirmer strip	Multiplex proximity extension assay: Olink Explore 384 Inflammation Panel I. (Olink Proteomics, Uppsala, SE, EU).	PEA technique	N/A	Cualitative results	AC	2023	Gijs, M.	https://doi.org/10.1167/iovs.64.15.9	Tear Fluid Inflammatory Proteome Analysis Highlights Similarities Between Keratoconus and Allergic Conjunctivitis
IgE	Immunoglobulin E	Schirmer strip	Immfast Check J2 kit. (Mitsubishi Kagaku Iatron, Inc, TYO, JP)	Immunochromatography	Mean and SD	3.3 ± 0.5 kU/L (positive SPT)	AC	2014	Mimura, T.	https://doi.org/10.3109/15569527.2014.890938	Specific IgE for wheat in tear fluid of patients with allergic conjunctivitis
					Mean and SD	1.8 ± 0.6 kU/L (negative SPT)
		Schirmer strip	Phadezym PRIST. (Pharmacia & Upjohn Diagnostics, Uppsala, SE, EU).	Radio immunoassay	N/A	Cualitative results	AC	2011	Mimura, T.	https://doi.org/10.1159/000321828	Relationship between Total Tear and Serum IgE in Allergic Conjunctivitis
		Shrimer test	ENTEBE IgE IC. (Hepatica, Mataram, ID, AS).	Immunochromatography	Mean and SD	4.0 ± 3.1 IgE index (AC)	VKC / AKC / GPC/ SAC	2009	Inada, N.	https://doi.org/10.2332/allergolint.09-oa-0101	Clinical Evaluation of Total IgE in Tears of Patients with Allergic Conjunctivitis Disease Using a Novel Application of the Immunochromatography Method
CPT, Conjunctival Provocation Test; CTF, Closed eye Tear Fluid, EPR, Early Phase Response; LPR, Late Phase Response; SICR, Secondary Immediate Conjunctival Response; SLCR, Secondary Late Conjunctival Response, SDYCR: Secondary Delayed Conjunctival Response; SAC, Seasonal Allergic Conjunctivitis; PAC, Perenne Allergic Conjunctivitis; VKC, Vernal Kerato Conjunctivitis; AKC, Atopic Kerato Conjunctiv…
